# Supplementary material for: Analysis of Rice Transcriptome Reveals the LncRNA/CircRNA Regulation in Tissue Development
Source: Rice (N Y). 2021 Jan 28;14:14. doi: 10.1186/s12284-021-00455-2 (PMC7843763; doi:10.1186/s12284-021-00455-2)
Supplement: Supplementary file 1 — Additional file 1. [file 12284_2021_455_MOESM1_ESM.xlsx]

## Sheet: mh63_lncRNA
Chr01	128368	130793	TCONS_00000052	0	+	128368	130793	0	3	305,133,1824,	0,387,601,
Chr01	136782	139231	TCONS_00000056	0	+	136782	139231	0	4	706,118,83,1061,	0,837,1091,1388,
Chr01	138488	139433	TCONS_00008362	0	-	138488	139433	0	1	945,	0,
Chr01	158168	162672	TCONS_00000070	0	+	158168	162672	0	1	4504,	0,
Chr01	186317	189436	TCONS_00000074	0	+	186317	189436	0	1	3119,	0,
Chr01	218495	220151	TCONS_00000087	0	+	218495	220151	0	1	1656,	0,
Chr01	262672	264666	TCONS_00008392	0	-	262672	264666	0	1	1994,	0,
Chr01	273314	273791	TCONS_00008397	0	-	273314	273791	0	1	477,	0,
Chr01	293986	294829	TCONS_00000110	0	+	293986	294829	0	1	843,	0,
Chr01	294978	296722	TCONS_00000111	0	+	294978	296722	0	1	1744,	0,
Chr01	325986	327034	TCONS_00000121	0	+	325986	327034	0	1	1048,	0,
Chr01	417378	427512	TCONS_00000141	0	+	417378	427512	0	17	285,63,311,97,78,60,105,114,42,117,188,284,122,43,1115,71,3810,	0,446,605,1060,1233,1407,1555,2279,2680,2915,3103,4036,4403,4652,4799,6157,6324,
Chr01	417407	427512	TCONS_00000145	0	+	417407	427512	0	17	256,63,311,97,78,60,105,114,42,117,188,272,122,1262,71,1519,1674,	0,417,576,1031,1204,1378,1526,2250,2651,2886,3074,4019,4374,4623,6128,6298,8431,
Chr01	417407	427512	TCONS_00000144	0	+	417407	427512	0	13	256,63,311,97,234,105,114,42,376,284,292,1429,3807,	0,417,576,1031,1204,1526,2250,2651,2886,4007,4374,4770,6298,
Chr01	473187	476579	TCONS_00000165	0	+	473187	476579	0	2	2134,1204,	0,2188,
Chr01	493446	496308	TCONS_00000176	0	+	493446	496308	0	2	333,1008,	0,1854,
Chr01	519310	522647	TCONS_00008443	0	-	519310	522647	0	4	844,81,144,46,	0,922,2173,3291,
Chr01	519310	522873	TCONS_00008444	0	-	519310	522873	0	2	844,2641,	0,922,
Chr01	638460	644551	TCONS_00008475	0	-	638460	644551	0	2	1528,2942,	0,3149,
Chr01	673755	674731	TCONS_00000213	0	+	673755	674731	0	1	976,	0,
Chr01	677965	680400	TCONS_00000214	0	+	677965	680400	0	2	2154,140,	0,2295,
Chr01	756924	760631	TCONS_00008498	0	-	756924	760631	0	3	273,149,411,	0,2242,3296,
Chr01	776202	781141	TCONS_00008508	0	-	776202	781141	0	1	4939,	0,
Chr01	776202	781127	TCONS_00008507	0	-	776202	781127	0	3	942,114,357,	0,1010,4568,
Chr01	815915	820504	TCONS_00008515	0	-	815915	820504	0	4	860,1092,130,272,	0,945,3771,4317,
Chr01	815915	820522	TCONS_00008516	0	-	815915	820522	0	5	860,189,130,130,290,	0,945,1907,3771,4317,
Chr01	847461	848932	TCONS_00008533	0	-	847461	848932	0	3	1094,77,134,	0,1169,1337,
Chr01	868811	873166	TCONS_00008535	0	-	868811	873166	0	3	686,126,361,	0,754,3994,
Chr01	868811	873147	TCONS_00008534	0	-	868811	873147	0	3	686,114,354,	0,754,3982,
Chr01	870060	871289	TCONS_00008536	0	-	870060	871289	0	1	1229,	0,
Chr01	871356	872653	TCONS_00008537	0	-	871356	872653	0	1	1297,	0,
Chr01	920032	925762	TCONS_00008555	0	-	920032	925762	0	4	2686,157,113,294,	0,2950,4909,5436,
Chr01	920032	925762	TCONS_00008557	0	-	920032	925762	0	3	2686,2072,294,	0,2950,5436,
Chr01	920032	925746	TCONS_00008552	0	-	920032	925746	0	2	5022,278,	0,5436,
Chr01	933099	934984	TCONS_00008560	0	-	933099	934984	0	2	847,105,	0,1780,
Chr01	951443	952899	TCONS_00008570	0	-	951443	952899	0	1	1456,	0,
Chr01	953017	954270	TCONS_00008571	0	-	953017	954270	0	2	788,366,	0,887,
Chr01	1089024	1091919	TCONS_00000288	0	+	1089024	1091919	0	1	2895,	0,
Chr01	1098545	1102988	TCONS_00000289	0	+	1098545	1102988	0	9	310,37,477,63,69,1076,122,54,501,	0,671,812,1707,1856,2445,3599,3811,3942,
Chr01	1103945	1106003	TCONS_00008605	0	-	1103945	1106003	0	1	2058,	0,
Chr01	1165025	1169530	TCONS_00008614	0	-	1165025	1169530	0	3	628,3100,132,	0,1172,4373,
Chr01	1165025	1169483	TCONS_00008613	0	-	1165025	1169483	0	5	297,96,81,2683,85,	0,369,547,1172,4373,
Chr01	1165025	1169483	TCONS_00008612	0	-	1165025	1169483	0	6	297,96,81,1981,73,85,	0,369,547,1172,3782,4373,
Chr01	1187768	1188243	TCONS_00008627	0	-	1187768	1188243	0	1	475,	0,
Chr01	1196863	1201942	TCONS_00008629	0	-	1196863	1201942	0	4	896,1611,194,296,	0,1057,3558,4783,
Chr01	1196863	1201946	TCONS_00008635	0	-	1196863	1201946	0	8	896,304,72,37,59,285,920,300,	0,1057,1760,1923,2066,2383,2832,4783,
Chr01	1196863	1201942	TCONS_00008630	0	-	1196863	1201942	0	5	896,1611,173,194,296,	0,1057,2832,3558,4783,
Chr01	1196863	1200416	TCONS_00008628	0	-	1196863	1200416	0	4	896,903,602,721,	0,1057,2066,2832,
Chr01	1196863	1201946	TCONS_00008634	0	-	1196863	1201946	0	8	896,775,37,59,285,173,194,300,	0,1057,1923,2066,2383,2832,3558,4783,
Chr01	1213010	1215596	TCONS_00000300	0	+	1213010	1215596	0	1	2586,	0,
Chr01	1344783	1346080	TCONS_00000316	0	+	1344783	1346080	0	1	1297,	0,
Chr01	1365499	1366373	TCONS_00000317	0	+	1365499	1366373	0	1	874,	0,
Chr01	1389483	1389930	TCONS_00008658	0	-	1389483	1389930	0	1	447,	0,
Chr01	1515965	1517020	TCONS_00008669	0	-	1515965	1517020	0	1	1055,	0,
Chr01	1572738	1576418	TCONS_00008678	0	-	1572738	1576418	0	4	8,123,123,3118,	0,95,325,562,
Chr01	1657025	1657642	TCONS_00008691	0	-	1657025	1657642	0	1	617,	0,
Chr01	1663672	1664413	TCONS_00000380	0	+	1663672	1664413	0	1	741,	0,
Chr01	1746731	1748950	TCONS_00008700	0	-	1746731	1748950	0	2	748,1364,	0,855,
Chr01	1922295	1923227	TCONS_00008753	0	-	1922295	1923227	0	1	932,	0,
Chr01	1923282	1924099	TCONS_00008754	0	-	1923282	1924099	0	1	817,	0,
Chr01	1943022	1944039	TCONS_00000415	0	+	1943022	1944039	0	1	1017,	0,
Chr01	1984704	1985277	TCONS_00008776	0	-	1984704	1985277	0	1	573,	0,
Chr01	1985644	1986188	TCONS_00008777	0	-	1985644	1986188	0	1	544,	0,
Chr01	2039741	2042653	TCONS_00008786	0	-	2039741	2042653	0	1	2912,	0,
Chr01	2048822	2053165	TCONS_00008787	0	-	2048822	2053165	0	2	1297,321,	0,4022,
Chr01	2054806	2058468	TCONS_00008790	0	-	2054806	2058468	0	3	1217,119,163,	0,3231,3499,
Chr01	2106595	2110277	TCONS_00008792	0	-	2106595	2110277	0	1	3682,	0,
Chr01	2119829	2123966	TCONS_00008796	0	-	2119829	2123966	0	1	4137,	0,
Chr01	2182328	2183708	TCONS_00000454	0	+	2182328	2183708	0	1	1380,	0,
Chr01	2297436	2298636	TCONS_00000470	0	+	2297436	2298636	0	1	1200,	0,
Chr01	2298102	2298484	TCONS_00008826	0	-	2298102	2298484	0	1	382,	0,
Chr01	2298803	2299921	TCONS_00000471	0	+	2298803	2299921	0	1	1118,	0,
Chr01	2298993	2299431	TCONS_00008827	0	-	2298993	2299431	0	1	438,	0,
Chr01	2302951	2303575	TCONS_00000472	0	+	2302951	2303575	0	1	624,	0,
Chr01	2366054	2368876	TCONS_00008852	0	-	2366054	2368876	0	1	2822,	0,
Chr01	2372452	2373033	TCONS_00008853	0	-	2372452	2373033	0	1	581,	0,
Chr01	2374251	2374919	TCONS_00008855	0	-	2374251	2374919	0	1	668,	0,
Chr01	2376675	2377562	TCONS_00008856	0	-	2376675	2377562	0	1	887,	0,
Chr01	2383837	2384400	TCONS_00008858	0	-	2383837	2384400	0	1	563,	0,
Chr01	2384515	2385600	TCONS_00008859	0	-	2384515	2385600	0	1	1085,	0,
Chr01	2387477	2388755	TCONS_00000494	0	+	2387477	2388755	0	1	1278,	0,
Chr01	2389551	2390621	TCONS_00008861	0	-	2389551	2390621	0	1	1070,	0,
Chr01	2391109	2392983	TCONS_00008862	0	-	2391109	2392983	0	2	736,1039,	0,835,
Chr01	2391604	2392568	TCONS_00000495	0	+	2391604	2392568	0	1	964,	0,
Chr01	2393383	2394007	TCONS_00008863	0	-	2393383	2394007	0	1	624,	0,
Chr01	2395240	2396534	TCONS_00008864	0	-	2395240	2396534	0	2	507,676,	0,618,
Chr01	2396953	2397936	TCONS_00008865	0	-	2396953	2397936	0	2	147,757,	0,226,
Chr01	2397461	2399204	TCONS_00000496	0	+	2397461	2399204	0	1	1743,	0,
Chr01	2398698	2401469	TCONS_00008866	0	-	2398698	2401469	0	1	2771,	0,
Chr01	2401613	2403894	TCONS_00000497	0	+	2401613	2403894	0	1	2281,	0,
Chr01	2403949	2404901	TCONS_00000498	0	+	2403949	2404901	0	1	952,	0,
Chr01	2405010	2405934	TCONS_00000499	0	+	2405010	2405934	0	1	924,	0,
Chr01	2406293	2407027	TCONS_00000500	0	+	2406293	2407027	0	1	734,	0,
Chr01	2464710	2466914	TCONS_00000505	0	+	2464710	2466914	0	4	25,82,86,798,	0,230,388,1406,
Chr01	2476117	2479755	TCONS_00000510	0	+	2476117	2479755	0	1	3638,	0,
Chr01	2476144	2479755	TCONS_00000511	0	+	2476144	2479755	0	2	692,906,	0,2705,
Chr01	2476150	2479755	TCONS_00000512	0	+	2476150	2479755	0	3	686,86,906,	0,1967,2699,
Chr01	2497113	2500392	TCONS_00000517	0	+	2497113	2500392	0	2	325,1039,	0,2240,
Chr01	2497114	2500392	TCONS_00000518	0	+	2497114	2500392	0	1	3278,	0,
Chr01	2528894	2530643	TCONS_00000526	0	+	2528894	2530643	0	3	223,198,1123,	0,301,626,
Chr01	2529046	2530643	TCONS_00000527	0	+	2529046	2530643	0	4	71,198,36,818,	0,149,474,779,
Chr01	2634804	2644777	TCONS_00008920	0	-	2634804	2644777	0	9	838,129,693,74,253,71,165,81,4090,	0,1157,1376,2157,3678,4011,4713,5701,5883,
Chr01	2634804	2644794	TCONS_00008923	0	-	2634804	2644794	0	9	2069,74,253,71,165,30,81,265,205,	0,2157,3678,4011,4713,5275,5701,5883,9785,
Chr01	2651036	2653377	TCONS_00008931	0	-	2651036	2653377	0	2	1606,690,	0,1651,
Chr01	2651080	2653268	TCONS_00000546	0	+	2651080	2653268	0	1	2188,	0,
Chr01	2656257	2661991	TCONS_00000557	0	+	2656257	2661991	0	9	328,74,133,82,110,80,2276,113,854,	0,1159,1318,1535,1915,2116,2298,4648,4880,
Chr01	2718433	2719382	TCONS_00008941	0	-	2718433	2719382	0	1	949,	0,
Chr01	2731588	2735537	TCONS_00000567	0	+	2731588	2735537	0	4	690,400,877,1371,	0,1042,1622,2578,
Chr01	2732077	2735537	TCONS_00000568	0	+	2732077	2735537	0	2	953,2327,	0,1133,
Chr01	2753410	2755032	TCONS_00008955	0	-	2753410	2755032	0	2	1189,219,	0,1403,
Chr01	2777765	2782029	TCONS_00000580	0	+	2777765	2782029	0	5	351,1021,65,112,2253,	0,448,1546,1746,2011,
Chr01	2777849	2782029	TCONS_00000585	0	+	2777849	2782029	0	5	267,810,112,15,2160,	0,717,1662,1927,2020,
Chr01	2814375	2815923	TCONS_00000598	0	+	2814375	2815923	0	1	1548,	0,
Chr01	2816201	2817197	TCONS_00000599	0	+	2816201	2817197	0	1	996,	0,
Chr01	2828144	2833123	TCONS_00000603	0	+	2828144	2833123	0	6	330,1784,376,64,134,1023,	0,888,2766,3229,3402,3956,
Chr01	2828144	2833123	TCONS_00000602	0	+	2828144	2833123	0	8	330,85,763,344,101,64,134,1023,	0,888,1718,2626,3041,3229,3402,3956,
Chr01	2861481	2861946	TCONS_00000614	0	+	2861481	2861946	0	1	465,	0,
Chr01	2880112	2884609	TCONS_00008973	0	-	2880112	2884609	0	5	1892,152,124,1803,3,	0,1964,2208,2593,4494,
Chr01	2880112	2884596	TCONS_00008971	0	-	2880112	2884596	0	3	1892,152,2272,	0,1964,2212,
Chr01	2880112	2884609	TCONS_00008972	0	-	2880112	2884609	0	5	1892,152,124,1714,3,	0,1964,2208,2682,4494,
Chr01	2909127	2909683	TCONS_00008982	0	-	2909127	2909683	0	1	556,	0,
Chr01	3004773	3014201	TCONS_00009002	0	-	3004773	3014201	0	17	351,154,71,94,68,67,130,108,66,67,77,111,116,74,1357,210,483,	0,448,687,2165,2359,2538,2687,2948,3431,3844,4592,5251,5740,6013,6801,8270,8945,
Chr01	3004773	3014201	TCONS_00009009	0	-	3004773	3014201	0	18	351,154,71,94,68,67,130,108,66,1518,116,74,97,53,96,210,51,276,	0,448,687,2165,2359,2538,2687,2948,3431,3844,5740,6013,6801,7410,8062,8270,8945,9152,
Chr01	3004773	3014201	TCONS_00008996	0	-	3004773	3014201	0	19	351,154,71,94,68,67,130,108,66,67,77,111,121,885,53,96,210,311,148,	0,448,687,2165,2359,2538,2687,2948,3431,3844,4592,5251,5740,6013,7410,8062,8270,8945,9280,
Chr01	3004773	3014201	TCONS_00009000	0	-	3004773	3014201	0	17	351,154,71,94,68,67,130,108,66,825,111,116,885,53,96,210,483,	0,448,687,2165,2359,2538,2687,2948,3431,3844,5251,5740,6013,7410,8062,8270,8945,
Chr01	3004773	3014201	TCONS_00009012	0	-	3004773	3014201	0	20	351,154,71,94,68,67,130,108,66,825,111,116,74,97,53,96,210,51,104,148,	0,448,687,2165,2359,2538,2687,2948,3431,3844,5251,5740,6013,6801,7410,8062,8270,8945,9152,9280,
Chr01	3004773	3014201	TCONS_00009010	0	-	3004773	3014201	0	18	351,154,71,94,68,67,130,108,66,67,77,111,116,2145,210,51,104,148,	0,448,687,2165,2359,2538,2687,2948,3431,3844,4592,5251,5740,6013,8270,8945,9152,9280,
Chr01	3004773	3014201	TCONS_00008998	0	-	3004773	3014201	0	18	351,154,71,94,68,67,130,108,66,67,77,111,121,871,53,96,210,483,	0,448,687,2165,2359,2538,2687,2948,3431,3844,4592,5251,5740,6013,7410,8062,8270,8945,
Chr01	3004773	3014201	TCONS_00009014	0	-	3004773	3014201	0	19	351,154,71,94,68,67,130,108,66,67,77,111,116,661,97,53,96,210,483,	0,448,687,2165,2359,2538,2687,2948,3431,3844,4592,5251,5740,6013,6801,7410,8062,8270,8945,
Chr01	3004773	3014201	TCONS_00009008	0	-	3004773	3014201	0	16	602,71,151,532,98,68,67,41,108,1931,116,885,53,96,210,483,	0,687,1303,1538,2161,2359,2538,2687,2948,3431,5740,6013,7410,8062,8270,8945,
Chr01	3058327	3060133	TCONS_00009041	0	-	3058327	3060133	0	2	701,193,	0,1613,
Chr01	3129536	3131250	TCONS_00009052	0	-	3129536	3131250	0	1	1714,	0,
Chr01	3214908	3217987	TCONS_00009100	0	-	3214908	3217987	0	3	1406,137,518,	0,2302,2561,
Chr01	3231075	3233771	TCONS_00009102	0	-	3231075	3233771	0	3	882,1103,513,	0,981,2183,
Chr01	3246903	3248931	TCONS_00009107	0	-	3246903	3248931	0	2	1159,621,	0,1407,
Chr01	3246903	3248931	TCONS_00009108	0	-	3246903	3248931	0	1	2028,	0,
Chr01	3246978	3247418	TCONS_00000671	0	+	3246978	3247418	0	1	440,	0,
Chr01	3249565	3250862	TCONS_00009109	0	-	3249565	3250862	0	1	1297,	0,
Chr01	3283935	3287760	TCONS_00009119	0	-	3283935	3287760	0	5	355,115,137,79,1293,	0,1213,2099,2348,2532,
Chr01	3283935	3287765	TCONS_00009121	0	-	3283935	3287765	0	5	355,115,118,534,709,	0,1213,2099,2348,3121,
Chr01	3392143	3393827	TCONS_00000721	0	+	3392143	3393827	0	1	1684,	0,
Chr01	3408738	3412422	TCONS_00000726	0	+	3408738	3412422	0	3	779,189,2251,	0,1156,1433,
Chr01	3408738	3412422	TCONS_00000727	0	+	3408738	3412422	0	2	377,2969,	0,715,
Chr01	3408901	3412422	TCONS_00000728	0	+	3408901	3412422	0	2	1182,2251,	0,1270,
Chr01	3408901	3412422	TCONS_00000729	0	+	3408901	3412422	0	3	616,189,2240,	0,993,1281,
Chr01	3432234	3434821	TCONS_00000735	0	+	3432234	3434821	0	4	723,141,1229,1,	0,836,1055,2586,
Chr01	3432965	3441479	TCONS_00009172	0	-	3432965	3441479	0	15	505,937,152,107,1158,26,105,73,38,160,202,85,55,96,1264,	0,616,1855,2090,2287,3586,3726,3900,4389,4533,4798,5688,6252,6673,7250,
Chr01	3612552	3613620	TCONS_00000766	0	+	3612552	3613620	0	1	1068,	0,
Chr01	3631240	3631724	TCONS_00000769	0	+	3631240	3631724	0	2	23,381,	0,103,
Chr01	3662310	3662571	TCONS_00009243	0	-	3662310	3662571	0	1	261,	0,
Chr01	3686211	3689675	TCONS_00009256	0	-	3686211	3689675	0	7	345,50,92,497,471,383,311,	0,767,907,1095,1778,2410,3153,
Chr01	3686211	3689652	TCONS_00009253	0	-	3686211	3689652	0	6	817,92,1154,383,124,60,	0,907,1095,2410,3163,3381,
Chr01	3686211	3689667	TCONS_00009254	0	-	3686211	3689667	0	5	817,92,497,471,1046,	0,907,1095,1778,2410,
Chr01	3686211	3689683	TCONS_00009258	0	-	3686211	3689683	0	5	817,75,66,90,1694,	0,907,1095,1502,1778,
Chr01	3686211	3689652	TCONS_00009252	0	-	3686211	3689652	0	8	345,48,92,66,90,1015,134,60,	0,769,907,1095,1502,1778,3153,3381,
Chr01	3724337	3725691	TCONS_00009281	0	-	3724337	3725691	0	1	1354,	0,
Chr01	3815570	3816719	TCONS_00009293	0	-	3815570	3816719	0	1	1149,	0,
Chr01	3817116	3818176	TCONS_00000804	0	+	3817116	3818176	0	1	1060,	0,
Chr01	3844790	3845254	TCONS_00000808	0	+	3844790	3845254	0	1	464,	0,
Chr01	3969505	3969790	TCONS_00000821	0	+	3969505	3969790	0	1	285,	0,
Chr01	4074943	4077012	TCONS_00009364	0	-	4074943	4077012	0	1	2069,	0,
Chr01	4309126	4311473	TCONS_00000889	0	+	4309126	4311473	0	2	271,1664,	0,683,
Chr01	4311823	4321012	TCONS_00009420	0	-	4311823	4321012	0	9	713,93,219,69,32,2388,2298,582,425,	0,846,1056,1474,1647,1793,4258,6648,8764,
Chr01	4381418	4382577	TCONS_00009466	0	-	4381418	4382577	0	3	423,112,371,	0,562,788,
Chr01	4399153	4402372	TCONS_00009468	0	-	4399153	4402372	0	5	611,118,133,158,332,	0,1143,1352,1857,2887,
Chr01	4399153	4402371	TCONS_00009467	0	-	4399153	4402371	0	5	611,118,130,163,331,	0,1143,1352,1857,2887,
Chr01	4399153	4402390	TCONS_00009469	0	-	4399153	4402390	0	5	611,118,133,163,350,	0,1143,1352,1857,2887,
Chr01	4413801	4414676	TCONS_00009477	0	-	4413801	4414676	0	1	875,	0,
Chr01	4589331	4594842	TCONS_00000949	0	+	4589331	4594842	0	2	2626,2695,	0,2816,
Chr01	4655123	4661130	TCONS_00009524	0	-	4655123	4661130	0	4	919,2129,2333,223,	0,1146,3359,5784,
Chr01	4655123	4661130	TCONS_00009522	0	-	4655123	4661130	0	4	3275,1804,440,224,	0,3359,5251,5783,
Chr01	4807520	4808856	TCONS_00009564	0	-	4807520	4808856	0	1	1336,	0,
Chr01	4841000	4842642	TCONS_00000993	0	+	4841000	4842642	0	1	1642,	0,
Chr01	4843590	4844405	TCONS_00000994	0	+	4843590	4844405	0	1	815,	0,
Chr01	4848087	4848766	TCONS_00009568	0	-	4848087	4848766	0	1	679,	0,
Chr01	4852579	4852984	TCONS_00009569	0	-	4852579	4852984	0	1	405,	0,
Chr01	4877124	4878779	TCONS_00000998	0	+	4877124	4878779	0	1	1655,	0,
Chr01	4901603	4902002	TCONS_00001000	0	+	4901603	4902002	0	1	399,	0,
Chr01	5116704	5126955	TCONS_00009614	0	-	5116704	5126955	0	4	667,122,168,2520,	0,7258,7462,7731,
Chr01	5121063	5126955	TCONS_00009618	0	-	5121063	5126955	0	4	3021,168,120,272,	0,3103,3372,5620,
Chr01	5121063	5126977	TCONS_00009619	0	-	5121063	5126977	0	4	3021,168,106,294,	0,3103,3372,5620,
Chr01	5141486	5146010	TCONS_00001041	0	+	5141486	5146010	0	2	4153,292,	0,4232,
Chr01	5146082	5146781	TCONS_00001042	0	+	5146082	5146781	0	1	699,	0,
Chr01	5152185	5152754	TCONS_00001046	0	+	5152185	5152754	0	2	4,460,	0,109,
Chr01	5202187	5203142	TCONS_00001050	0	+	5202187	5203142	0	1	955,	0,
Chr01	5203321	5203895	TCONS_00001051	0	+	5203321	5203895	0	1	574,	0,
Chr01	5207254	5210067	TCONS_00009638	0	-	5207254	5210067	0	4	392,269,122,1721,	0,503,874,1092,
Chr01	5207254	5209683	TCONS_00009637	0	-	5207254	5209683	0	4	392,160,122,1337,	0,612,874,1092,
Chr01	5338080	5339068	TCONS_00009671	0	-	5338080	5339068	0	1	988,	0,
Chr01	5416847	5418300	TCONS_00001074	0	+	5416847	5418300	0	3	293,48,472,	0,432,981,
Chr01	5434119	5434433	TCONS_00001080	0	+	5434119	5434433	0	1	314,	0,
Chr01	5454498	5455489	TCONS_00009691	0	-	5454498	5455489	0	1	991,	0,
Chr01	5574652	5575522	TCONS_00009722	0	-	5574652	5575522	0	1	870,	0,
Chr01	5575724	5577377	TCONS_00001089	0	+	5575724	5577377	0	1	1653,	0,
Chr01	5621734	5627223	TCONS_00009738	0	-	5621734	5627223	0	7	1960,96,110,68,235,118,389,	0,2106,2665,3285,3472,3802,5100,
Chr01	5621734	5627223	TCONS_00009737	0	-	5621734	5627223	0	4	3353,235,118,389,	0,3472,3802,5100,
Chr01	5675164	5678540	TCONS_00009760	0	-	5675164	5678540	0	4	889,1370,71,138,	0,1013,2454,3238,
Chr01	5675164	5682093	TCONS_00009761	0	-	5675164	5682093	0	5	889,2634,1201,188,309,	0,1013,4151,5456,6620,
Chr01	5675164	5682117	TCONS_00009762	0	-	5675164	5682117	0	4	889,4339,1306,120,	0,1013,5456,6833,
Chr01	5702433	5706973	TCONS_00001102	0	+	5702433	5706973	0	4	568,69,96,1934,	0,2073,2217,2606,
Chr01	5702433	5706973	TCONS_00001103	0	+	5702433	5706973	0	4	2142,96,172,1354,	0,2217,2606,3186,
Chr01	5702438	5706973	TCONS_00001104	0	+	5702438	5706973	0	3	563,705,1354,	0,2068,3181,
Chr01	5702438	5706973	TCONS_00001105	0	+	5702438	5706973	0	5	563,69,96,172,1354,	0,2068,2212,2601,3181,
Chr01	5702448	5706973	TCONS_00001107	0	+	5702448	5706973	0	2	2298,1934,	0,2591,
Chr01	5702448	5706973	TCONS_00001106	0	+	5702448	5706973	0	3	553,69,2323,	0,2058,2202,
Chr01	5707837	5708763	TCONS_00001109	0	+	5707837	5708763	0	1	926,	0,
Chr01	5732082	5732394	TCONS_00009779	0	-	5732082	5732394	0	1	312,	0,
Chr01	5733227	5733571	TCONS_00009780	0	-	5733227	5733571	0	1	344,	0,
Chr01	5886445	5887114	TCONS_00001137	0	+	5886445	5887114	0	1	669,	0,
Chr01	5887288	5887522	TCONS_00001138	0	+	5887288	5887522	0	1	234,	0,
Chr01	5889135	5889941	TCONS_00001139	0	+	5889135	5889941	0	1	806,	0,
Chr01	5890324	5891634	TCONS_00001140	0	+	5890324	5891634	0	1	1310,	0,
Chr01	5891838	5892214	TCONS_00001141	0	+	5891838	5892214	0	1	376,	0,
Chr01	5985799	5992795	TCONS_00001152	0	+	5985799	5992795	0	4	309,850,115,3388,	0,2196,3178,3608,
Chr01	5985799	5992795	TCONS_00001154	0	+	5985799	5992795	0	3	3046,97,3388,	0,3196,3608,
Chr01	5985799	5992795	TCONS_00001151	0	+	5985799	5992795	0	6	309,135,56,97,141,775,	0,2196,2990,3196,3608,6221,
Chr01	5985799	5992795	TCONS_00001153	0	+	5985799	5992795	0	5	309,850,97,141,775,	0,2196,3196,3608,6221,
Chr01	5985799	5992795	TCONS_00001150	0	+	5985799	5992795	0	5	309,135,56,97,3388,	0,2196,2990,3196,3608,
Chr01	6058942	6060364	TCONS_00001170	0	+	6058942	6060364	0	1	1422,	0,
Chr01	6114385	6115036	TCONS_00009840	0	-	6114385	6115036	0	1	651,	0,
Chr01	6183149	6184341	TCONS_00001195	0	+	6183149	6184341	0	1	1192,	0,
Chr01	6280964	6282301	TCONS_00009854	0	-	6280964	6282301	0	1	1337,	0,
Chr01	6281134	6282480	TCONS_00001209	0	+	6281134	6282480	0	1	1346,	0,
Chr01	6608628	6618126	TCONS_00001259	0	+	6608628	6618126	0	7	669,3558,2657,322,543,165,6,	0,763,4451,7718,8139,9233,9492,
Chr01	6608628	6618126	TCONS_00001260	0	+	6608628	6618126	0	5	3247,3760,543,165,6,	0,4280,8139,9233,9492,
Chr01	6659980	6661248	TCONS_00009880	0	-	6659980	6661248	0	1	1268,	0,
Chr01	6717473	6718385	TCONS_00009903	0	-	6717473	6718385	0	1	912,	0,
Chr01	6722693	6723553	TCONS_00009904	0	-	6722693	6723553	0	2	774,1,	0,859,
Chr01	6749521	6756186	TCONS_00009917	0	-	6749521	6756186	0	3	3670,189,1400,	0,4450,5265,
Chr01	6785113	6790389	TCONS_00009924	0	-	6785113	6790389	0	1	5276,	0,
Chr01	6915606	6916530	TCONS_00001307	0	+	6915606	6916530	0	1	924,	0,
Chr01	6944580	6945102	TCONS_00001321	0	+	6944580	6945102	0	1	522,	0,
Chr01	6962042	6962314	TCONS_00001323	0	+	6962042	6962314	0	1	272,	0,
Chr01	6962091	6962353	TCONS_00009969	0	-	6962091	6962353	0	1	262,	0,
Chr01	7021850	7024350	TCONS_00009981	0	-	7021850	7024350	0	2	1696,220,	0,2280,
Chr01	7045576	7045888	TCONS_00001351	0	+	7045576	7045888	0	1	312,	0,
Chr01	7167091	7167565	TCONS_00001399	0	+	7167091	7167565	0	1	474,	0,
Chr01	7207777	7208569	TCONS_00001405	0	+	7207777	7208569	0	1	792,	0,
Chr01	7357824	7365147	TCONS_00010031	0	-	7357824	7365147	0	2	1783,158,	0,7165,
Chr01	7359146	7361375	TCONS_00001443	0	+	7359146	7361375	0	1	2229,	0,
Chr01	7373771	7375451	TCONS_00001445	0	+	7373771	7375451	0	1	1680,	0,
Chr01	7428459	7429141	TCONS_00001483	0	+	7428459	7429141	0	1	682,	0,
Chr01	7543454	7544066	TCONS_00010052	0	-	7543454	7544066	0	1	612,	0,
Chr01	7563909	7564363	TCONS_00010061	0	-	7563909	7564363	0	1	454,	0,
Chr01	7565150	7566330	TCONS_00010062	0	-	7565150	7566330	0	2	716,202,	0,978,
Chr01	7568161	7570311	TCONS_00001512	0	+	7568161	7570311	0	3	87,132,533,	0,623,1617,
Chr01	7578649	7581751	TCONS_00001519	0	+	7578649	7581751	0	4	72,340,93,1209,	0,327,949,1893,
Chr01	7578649	7581751	TCONS_00001518	0	+	7578649	7581751	0	3	72,340,2153,	0,327,949,
Chr01	7614421	7619894	TCONS_00010087	0	-	7614421	7619894	0	5	2044,321,192,2280,89,	0,2301,2699,3014,5384,
Chr01	7614421	7619859	TCONS_00010085	0	-	7614421	7619859	0	7	875,804,192,235,115,144,54,	0,1818,2699,3014,4817,5075,5384,
Chr01	7717713	7721800	TCONS_00001551	0	+	7717713	7721800	0	7	1866,102,96,34,122,92,987,	0,2061,2245,2414,2609,2853,3100,
Chr01	7791379	7792137	TCONS_00010128	0	-	7791379	7792137	0	1	758,	0,
Chr01	7792428	7798787	TCONS_00010129	0	-	7792428	7798787	0	1	6359,	0,
Chr01	7800082	7803002	TCONS_00010130	0	-	7800082	7803002	0	1	2920,	0,
Chr01	7825247	7827575	TCONS_00010133	0	-	7825247	7827575	0	1	2328,	0,
Chr01	7850040	7852918	TCONS_00010139	0	-	7850040	7852918	0	3	226,1552,196,	0,1044,2682,
Chr01	7850040	7852918	TCONS_00010140	0	-	7850040	7852918	0	4	226,420,122,196,	0,1044,2474,2682,
Chr01	7980885	7985327	TCONS_00010164	0	-	7980885	7985327	0	9	643,225,1359,127,261,103,63,184,205,	0,724,1038,2584,2787,3212,3415,3562,4237,
Chr01	8031774	8033299	TCONS_00001602	0	+	8031774	8033299	0	1	1525,	0,
Chr01	8034745	8038607	TCONS_00001603	0	+	8034745	8038607	0	5	602,79,115,822,227,	0,1299,1525,2612,3635,
Chr01	8091456	8091869	TCONS_00001607	0	+	8091456	8091869	0	1	413,	0,
Chr01	8091500	8091874	TCONS_00010196	0	-	8091500	8091874	0	1	374,	0,
Chr01	8412469	8413618	TCONS_00010267	0	-	8412469	8413618	0	1	1149,	0,
Chr01	8438544	8441943	TCONS_00001643	0	+	8438544	8441943	0	4	61,296,259,405,	0,347,2634,2994,
Chr01	8459080	8460069	TCONS_00010270	0	-	8459080	8460069	0	1	989,	0,
Chr01	8466882	8472355	TCONS_00001659	0	+	8466882	8472355	0	3	460,2584,2173,	0,582,3300,
Chr01	8508476	8509440	TCONS_00001666	0	+	8508476	8509440	0	1	964,	0,
Chr01	8580368	8581507	TCONS_00001683	0	+	8580368	8581507	0	1	1139,	0,
Chr01	8614051	8616576	TCONS_00010301	0	-	8614051	8616576	0	2	459,145,	0,2380,
Chr01	8634436	8640364	TCONS_00010305	0	-	8634436	8640364	0	2	4596,64,	0,5864,
Chr01	8677009	8677748	TCONS_00001688	0	+	8677009	8677748	0	1	739,	0,
Chr01	8761341	8762166	TCONS_00001697	0	+	8761341	8762166	0	1	825,	0,
Chr01	8803178	8805961	TCONS_00001699	0	+	8803178	8805961	0	4	930,340,293,961,	0,1087,1452,1822,
Chr01	8827396	8829098	TCONS_00001701	0	+	8827396	8829098	0	3	240,251,512,	0,535,1190,
Chr01	8856221	8856875	TCONS_00010366	0	-	8856221	8856875	0	1	654,	0,
Chr01	8892238	8895152	TCONS_00001727	0	+	8892238	8895152	0	1	2914,	0,
Chr01	8939815	8943101	TCONS_00001745	0	+	8939815	8943101	0	3	684,44,450,	0,932,2836,
Chr01	8978948	8982711	TCONS_00001761	0	+	8978948	8982711	0	8	362,93,79,79,380,43,586,501,	0,484,968,1143,1359,2004,2119,3262,
Chr01	8978948	8982711	TCONS_00001763	0	+	8978948	8982711	0	7	362,93,79,79,382,701,501,	0,484,968,1143,1359,2004,3262,
Chr01	8978948	8982711	TCONS_00001765	0	+	8978948	8982711	0	7	362,93,79,596,40,584,501,	0,484,968,1143,2004,2121,3262,
Chr01	8978948	8982711	TCONS_00001762	0	+	8978948	8982711	0	6	362,93,79,79,701,501,	0,484,968,1143,2004,3262,
Chr01	8978948	8982711	TCONS_00001764	0	+	8978948	8982711	0	6	362,93,79,1113,138,501,	0,484,968,1143,2567,3262,
Chr01	9023441	9027338	TCONS_00010400	0	-	9023441	9027338	0	3	2433,148,955,	0,2558,2942,
Chr01	9062438	9070180	TCONS_00001775	0	+	9062438	9070180	0	17	350,775,39,63,656,66,43,49,94,53,85,103,93,109,67,54,503,	0,704,1576,1740,2259,3351,3520,3705,4502,4681,5528,5849,6028,6592,6916,7070,7239,
Chr01	9062573	9070180	TCONS_00001788	0	+	9062573	9070180	0	17	394,66,104,39,63,75,66,43,49,94,53,85,103,113,67,54,503,	0,652,1240,1441,1605,2124,3216,3385,3570,4367,4546,5393,5714,5893,6781,6935,7104,
Chr01	9062588	9070180	TCONS_00001789	0	+	9062588	9070180	0	15	1329,39,63,75,66,43,49,94,53,85,103,93,391,54,503,	0,1426,1590,2109,3201,3370,3555,4352,4531,5378,5699,5878,6442,6920,7089,
Chr01	9087236	9087885	TCONS_00010409	0	-	9087236	9087885	0	1	649,	0,
Chr01	9158737	9162799	TCONS_00001808	0	+	9158737	9162799	0	5	496,376,52,923,493,	0,573,1239,1869,3569,
Chr01	9199767	9200299	TCONS_00010425	0	-	9199767	9200299	0	1	532,	0,
Chr01	9204803	9222413	TCONS_00010428	0	-	9204803	9222413	0	8	6666,562,92,91,2343,82,1935,741,	0,6923,8584,8976,11240,13647,13870,16869,
Chr01	9204803	9224011	TCONS_00010434	0	-	9204803	9224011	0	11	6666,562,92,91,95,83,1329,2763,75,208,487,	0,6923,8584,8976,11240,11524,12254,13647,16869,17956,18721,
Chr01	9204803	9224008	TCONS_00010429	0	-	9204803	9224008	0	10	6666,562,92,91,95,1404,516,3297,208,484,	0,6923,8584,8976,11240,11524,13067,13647,17956,18721,
Chr01	9204803	9224010	TCONS_00010431	0	-	9204803	9224010	0	10	7485,92,91,95,2059,282,1334,75,208,486,	0,8584,8976,11240,11524,13647,15076,16869,17956,18721,
Chr01	9214743	9223987	TCONS_00010437	0	-	9214743	9223987	0	7	1395,75,1683,1334,75,208,463,	0,1584,2314,5136,6929,8016,8781,
Chr01	9214743	9224067	TCONS_00010439	0	-	9214743	9224067	0	5	1404,2396,1868,208,543,	0,1593,5136,8016,8781,
Chr01	9214743	9224011	TCONS_00010438	0	-	9214743	9224011	0	7	1395,2059,27,67,1868,208,487,	0,1584,3707,3930,5136,8016,8781,
Chr01	9216158	9224010	TCONS_00010441	0	-	9216158	9224010	0	8	961,53,27,67,1334,75,208,486,	0,2175,2292,2515,3721,5514,6601,7366,
Chr01	9216158	9223980	TCONS_00010440	0	-	9216158	9223980	0	6	1773,199,74,1868,208,456,	0,2175,2508,3721,6601,7366,
Chr01	9274030	9275267	TCONS_00010451	0	-	9274030	9275267	0	1	1237,	0,
Chr01	9323489	9324455	TCONS_00010493	0	-	9323489	9324455	0	1	966,	0,
Chr01	9429008	9431944	TCONS_00001859	0	+	9429008	9431944	0	4	407,101,141,718,	0,536,1580,2218,
Chr01	9447175	9447611	TCONS_00010526	0	-	9447175	9447611	0	1	436,	0,
Chr01	9562412	9562783	TCONS_00010550	0	-	9562412	9562783	0	1	371,	0,
Chr01	9578309	9580037	TCONS_00010556	0	-	9578309	9580037	0	1	1728,	0,
Chr01	9578649	9580035	TCONS_00001890	0	+	9578649	9580035	0	1	1386,	0,
Chr01	9600983	9606424	TCONS_00001896	0	+	9600983	9606424	0	6	71,487,792,70,73,2846,	0,202,1302,2186,2374,2595,
Chr01	9600983	9606424	TCONS_00001895	0	+	9600983	9606424	0	4	71,1168,467,3255,	0,202,1627,2186,
Chr01	9601673	9606424	TCONS_00001897	0	+	9601673	9606424	0	6	1,68,197,99,523,1109,	0,614,939,1305,1496,3642,
Chr01	9623037	9627501	TCONS_00001900	0	+	9623037	9627501	0	3	312,68,956,	0,1560,3508,
Chr01	9623039	9627501	TCONS_00001902	0	+	9623039	9627501	0	3	310,78,956,	0,1548,3506,
Chr01	9623039	9627501	TCONS_00001901	0	+	9623039	9627501	0	2	1626,956,	0,3506,
Chr01	9625625	9626349	TCONS_00001903	0	+	9625625	9626349	0	1	724,	0,
Chr01	9670376	9671324	TCONS_00001921	0	+	9670376	9671324	0	1	948,	0,
Chr01	9671514	9672602	TCONS_00001922	0	+	9671514	9672602	0	1	1088,	0,
Chr01	9694251	9694998	TCONS_00001924	0	+	9694251	9694998	0	1	747,	0,
Chr01	9805721	9807425	TCONS_00001929	0	+	9805721	9807425	0	2	363,1207,	0,497,
Chr01	9805721	9807425	TCONS_00001928	0	+	9805721	9807425	0	2	414,1207,	0,497,
Chr01	9825672	9836679	TCONS_00001934	0	+	9825672	9836679	0	7	5934,137,388,163,865,154,1806,	0,6026,6584,7041,7295,8659,9201,
Chr01	9825672	9836679	TCONS_00001933	0	+	9825672	9836679	0	7	372,125,51,159,865,154,1806,	0,3928,6921,7045,7295,8659,9201,
Chr01	9825672	9834652	TCONS_00001932	0	+	9825672	9834652	0	6	372,3044,159,191,264,321,	0,3928,7045,7295,7896,8659,
Chr01	9827616	9836679	TCONS_00001936	0	+	9827616	9836679	0	6	2109,51,132,865,154,1806,	0,4977,5128,5351,6715,7257,
Chr01	9937382	9939487	TCONS_00001946	0	+	9937382	9939487	0	1	2105,	0,
Chr01	9955165	9958655	TCONS_00001951	0	+	9955165	9958655	0	3	3,328,667,	0,1435,2823,
Chr01	9955452	9958655	TCONS_00001952	0	+	9955452	9958655	0	3	88,328,667,	0,1148,2536,
Chr01	9960718	9963916	TCONS_00010605	0	-	9960718	9963916	0	1	3198,	0,
Chr01	9987082	9993595	TCONS_00001958	0	+	9987082	9993595	0	6	98,232,144,180,324,1214,	0,251,692,1539,4806,5299,
Chr01	9995136	9995783	TCONS_00010607	0	-	9995136	9995783	0	1	647,	0,
Chr01	9997286	10002946	TCONS_00010608	0	-	9997286	10002946	0	4	2219,39,99,1665,	0,3635,3819,3995,
Chr01	10021268	10030532	TCONS_00001969	0	+	10021268	10030532	0	8	450,141,119,1785,1241,759,71,293,	0,1003,1219,2154,4111,5670,6967,8971,
Chr01	10021268	10030532	TCONS_00001968	0	+	10021268	10030532	0	11	1144,119,460,1785,191,306,83,69,759,71,293,	0,1219,1470,2154,4111,4694,5097,5283,5670,6967,8971,
Chr01	10021268	10027557	TCONS_00001966	0	+	10021268	10027557	0	8	450,141,119,1785,191,93,276,1006,	0,1003,1219,2154,4111,4694,4904,5283,
Chr01	10105919	10106236	TCONS_00010622	0	-	10105919	10106236	0	1	317,	0,
Chr01	10115810	10116183	TCONS_00010623	0	-	10115810	10116183	0	1	373,	0,
Chr01	10152594	10152984	TCONS_00010631	0	-	10152594	10152984	0	1	390,	0,
Chr01	10154934	10155354	TCONS_00010632	0	-	10154934	10155354	0	1	420,	0,
Chr01	10155445	10156774	TCONS_00010633	0	-	10155445	10156774	0	1	1329,	0,
Chr01	10190618	10190990	TCONS_00002009	0	+	10190618	10190990	0	1	372,	0,
Chr01	10294298	10294641	TCONS_00010658	0	-	10294298	10294641	0	1	343,	0,
Chr01	10304285	10310988	TCONS_00010659	0	-	10304285	10310988	0	3	3270,164,709,	0,3429,5994,
Chr01	10304285	10310988	TCONS_00010661	0	-	10304285	10310988	0	2	3280,3274,	0,3429,
Chr01	10319186	10319978	TCONS_00002021	0	+	10319186	10319978	0	1	792,	0,
Chr01	10476443	10483625	TCONS_00002044	0	+	10476443	10483625	0	7	117,96,2306,69,51,87,971,	0,1862,3100,5491,5793,5957,6211,
Chr01	10579038	10584206	TCONS_00010692	0	-	10579038	10584206	0	1	5168,	0,
Chr01	10615790	10619081	TCONS_00010694	0	-	10615790	10619081	0	3	537,1770,679,	0,632,2612,
Chr01	10615790	10619606	TCONS_00010704	0	-	10615790	10619606	0	4	1274,160,141,462,	0,2242,2612,3354,
Chr01	10615790	10619600	TCONS_00010701	0	-	10615790	10619600	0	5	874,90,160,141,456,	0,1184,2242,2612,3354,
Chr01	10615790	10619095	TCONS_00010695	0	-	10615790	10619095	0	2	1274,1063,	0,2242,
Chr01	10615790	10619605	TCONS_00010703	0	-	10615790	10619605	0	2	537,3133,	0,682,
Chr01	10615790	10619605	TCONS_00010702	0	-	10615790	10619605	0	3	2402,141,461,	0,2612,3354,
Chr01	10615790	10619595	TCONS_00010699	0	-	10615790	10619595	0	5	892,90,160,141,451,	0,1184,2242,2612,3354,
Chr01	10615790	10619600	TCONS_00010700	0	-	10615790	10619600	0	5	537,192,1218,141,456,	0,682,1184,2612,3354,
Chr01	10615790	10619453	TCONS_00010697	0	-	10615790	10619453	0	3	2402,37,309,	0,2716,3354,
Chr01	10615790	10619453	TCONS_00010696	0	-	10615790	10619453	0	4	537,32,1569,309,	0,682,1184,3354,
Chr01	10972132	10972601	TCONS_00002101	0	+	10972132	10972601	0	1	469,	0,
Chr01	11006166	11006474	TCONS_00002103	0	+	11006166	11006474	0	1	308,	0,
Chr01	11177345	11178523	TCONS_00010774	0	-	11177345	11178523	0	1	1178,	0,
Chr01	11194897	11195884	TCONS_00010781	0	-	11194897	11195884	0	1	987,	0,
Chr01	11194923	11196183	TCONS_00002123	0	+	11194923	11196183	0	1	1260,	0,
Chr01	11208435	11209840	TCONS_00010784	0	-	11208435	11209840	0	3	940,74,120,	0,1035,1285,
Chr01	11224058	11230357	TCONS_00010787	0	-	11224058	11230357	0	5	70,147,1498,1764,518,	0,157,2273,3929,5781,
Chr01	11342584	11346349	TCONS_00002151	0	+	11342584	11346349	0	2	311,2327,	0,1438,
Chr01	11342584	11350143	TCONS_00002153	0	+	11342584	11350143	0	5	311,65,1152,129,38,	0,1438,2249,5332,7521,
Chr01	11342584	11346349	TCONS_00002150	0	+	11342584	11346349	0	2	311,3054,	0,711,
Chr01	11395011	11395880	TCONS_00002160	0	+	11395011	11395880	0	2	218,529,	0,340,
Chr01	11423080	11424428	TCONS_00002161	0	+	11423080	11424428	0	1	1348,	0,
Chr01	11442971	11443528	TCONS_00010829	0	-	11442971	11443528	0	1	557,	0,
Chr01	11444648	11461720	TCONS_00010830	0	-	11444648	11461720	0	4	234,85,79,983,	0,351,527,16089,
Chr01	11458037	11461766	TCONS_00010833	0	-	11458037	11461766	0	2	3437,142,	0,3587,
Chr01	11467280	11478136	TCONS_00002167	0	+	11467280	11478136	0	5	60,5390,1197,170,2979,	0,65,5610,6859,7877,
Chr01	11467280	11478136	TCONS_00002169	0	+	11467280	11478136	0	3	60,5390,5246,	0,65,5610,
Chr01	11467280	11478136	TCONS_00002168	0	+	11467280	11478136	0	5	60,401,418,170,2979,	0,65,6389,6859,7877,
Chr01	11516323	11516961	TCONS_00010843	0	-	11516323	11516961	0	1	638,	0,
Chr01	11625156	11626479	TCONS_00010858	0	-	11625156	11626479	0	1	1323,	0,
Chr01	11793631	11798719	TCONS_00010873	0	-	11793631	11798719	0	5	400,141,138,444,1816,	0,508,1739,2636,3272,
Chr01	11824168	11833901	TCONS_00010884	0	-	11824168	11833901	0	4	6508,958,1480,233,	0,6630,7675,9500,
Chr01	11835331	11837050	TCONS_00002221	0	+	11835331	11837050	0	1	1719,	0,
Chr01	11837336	11837864	TCONS_00002222	0	+	11837336	11837864	0	1	528,	0,
Chr01	11949394	11950004	TCONS_00002241	0	+	11949394	11950004	0	1	610,	0,
Chr01	11959491	11959954	TCONS_00002245	0	+	11959491	11959954	0	1	463,	0,
Chr01	11977477	11978998	TCONS_00010913	0	-	11977477	11978998	0	1	1521,	0,
Chr01	12179231	12179812	TCONS_00002275	0	+	12179231	12179812	0	1	581,	0,
Chr01	12180227	12180704	TCONS_00002276	0	+	12180227	12180704	0	1	477,	0,
Chr01	12269209	12270107	TCONS_00002303	0	+	12269209	12270107	0	1	898,	0,
Chr01	12354872	12356264	TCONS_00002311	0	+	12354872	12356264	0	1	1392,	0,
Chr01	12418517	12419075	TCONS_00002325	0	+	12418517	12419075	0	2	32,401,	0,157,
Chr01	12626576	12627669	TCONS_00010991	0	-	12626576	12627669	0	1	1093,	0,
Chr01	12647047	12648717	TCONS_00002333	0	+	12647047	12648717	0	1	1670,	0,
Chr01	12678830	12679614	TCONS_00002339	0	+	12678830	12679614	0	1	784,	0,
Chr01	12751898	12752693	TCONS_00011007	0	-	12751898	12752693	0	1	795,	0,
Chr01	13028890	13029409	TCONS_00011081	0	-	13028890	13029409	0	1	519,	0,
Chr01	13031855	13033068	TCONS_00011082	0	-	13031855	13033068	0	1	1213,	0,
Chr01	13190163	13194689	TCONS_00011091	0	-	13190163	13194689	0	2	3435,167,	0,4359,
Chr01	13222540	13223554	TCONS_00011094	0	-	13222540	13223554	0	1	1014,	0,
Chr01	13378863	13386989	TCONS_00002410	0	+	13378863	13386989	0	3	571,1334,343,	0,1043,7783,
Chr01	13388046	13389055	TCONS_00002412	0	+	13388046	13389055	0	1	1009,	0,
Chr01	13389107	13390331	TCONS_00002413	0	+	13389107	13390331	0	1	1224,	0,
Chr01	13419076	13424423	TCONS_00002416	0	+	13419076	13424423	0	4	1027,68,79,2930,	0,1322,2252,2417,
Chr01	13419076	13424423	TCONS_00002417	0	+	13419076	13424423	0	5	1027,68,79,108,2283,	0,1322,2252,2417,3064,
Chr01	13432810	13433094	TCONS_00002425	0	+	13432810	13433094	0	1	284,	0,
Chr01	13473068	13477789	TCONS_00011119	0	-	13473068	13477789	0	5	488,59,150,129,2280,	0,976,1878,2113,2441,
Chr01	13473068	13477789	TCONS_00011115	0	-	13473068	13477789	0	3	2028,117,2292,	0,2113,2429,
Chr01	13473068	13477789	TCONS_00011117	0	-	13473068	13477789	0	5	488,1052,117,195,1993,	0,976,2113,2429,2728,
Chr01	13515434	13515775	TCONS_00011130	0	-	13515434	13515775	0	1	341,	0,
Chr01	13531139	13531775	TCONS_00011131	0	-	13531139	13531775	0	1	636,	0,
Chr01	13582533	13584164	TCONS_00002459	0	+	13582533	13584164	0	3	113,153,1203,	0,203,428,
Chr01	13582692	13583427	TCONS_00011137	0	-	13582692	13583427	0	1	735,	0,
Chr01	13611528	13615770	TCONS_00002463	0	+	13611528	13615770	0	5	1125,51,245,68,1435,	0,1235,2001,2336,2807,
Chr01	13611528	13616975	TCONS_00002464	0	+	13611528	13616975	0	8	714,144,114,51,245,596,48,638,	0,796,1011,1235,2001,2336,3049,4809,
Chr01	13611941	13616975	TCONS_00002465	0	+	13611941	13616975	0	7	712,51,245,68,125,48,638,	0,822,1588,1923,2394,2636,4396,
Chr01	13611987	13615770	TCONS_00002466	0	+	13611987	13615770	0	8	255,329,51,245,68,52,125,1193,	0,337,776,1542,1877,2119,2348,2590,
Chr01	13612239	13615770	TCONS_00002467	0	+	13612239	13615770	0	6	3,144,51,245,56,1435,	0,85,524,1290,1637,2096,
Chr01	13667506	13672563	TCONS_00002475	0	+	13667506	13672563	0	1	5057,	0,
Chr01	13672928	13675383	TCONS_00002476	0	+	13672928	13675383	0	1	2455,	0,
Chr01	13785287	13786281	TCONS_00011152	0	-	13785287	13786281	0	2	461,450,	0,544,
Chr01	13786724	13791094	TCONS_00011155	0	-	13786724	13791094	0	7	1943,81,104,158,40,63,487,	0,2385,2556,3220,3513,3638,3883,
Chr01	13861941	13862429	TCONS_00002503	0	+	13861941	13862429	0	1	488,	0,
Chr01	13883300	13885275	TCONS_00011173	0	-	13883300	13885275	0	1	1975,	0,
Chr01	13915045	13933517	TCONS_00002508	0	+	13915045	13933517	0	14	239,72,102,42,4080,63,45,159,1365,90,338,442,259,86,	0,348,3962,5017,5620,9965,10262,12275,12479,15035,16347,16715,17229,18386,
Chr01	13915132	13933517	TCONS_00002510	0	+	13915132	13933517	0	13	152,72,86,42,4080,63,45,1569,90,338,442,259,86,	0,261,3891,4930,5533,9878,10175,12188,14948,16260,16628,17142,18299,
Chr01	13938161	13938479	TCONS_00002515	0	+	13938161	13938479	0	1	318,	0,
Chr01	13984092	13986636	TCONS_00002516	0	+	13984092	13986636	0	2	518,1794,	0,750,
Chr01	13984153	13986636	TCONS_00002517	0	+	13984153	13986636	0	1	2483,	0,
Chr01	14022842	14035725	TCONS_00011180	0	-	14022842	14035725	0	2	1252,4056,	0,8827,
Chr01	14022842	14035725	TCONS_00011181	0	-	14022842	14035725	0	2	1505,3803,	0,9080,
Chr01	14030403	14035725	TCONS_00011183	0	-	14030403	14035725	0	1	5322,	0,
Chr01	14224600	14228364	TCONS_00002523	0	+	14224600	14228364	0	2	1028,2627,	0,1137,
Chr01	14224600	14228364	TCONS_00002524	0	+	14224600	14228364	0	3	486,99,2627,	0,592,1137,
Chr01	14538339	14538804	TCONS_00011219	0	-	14538339	14538804	0	1	465,	0,
Chr01	14853636	14855325	TCONS_00002612	0	+	14853636	14855325	0	1	1689,	0,
Chr01	14856346	14857202	TCONS_00002613	0	+	14856346	14857202	0	1	856,	0,
Chr01	14861051	14862016	TCONS_00011241	0	-	14861051	14862016	0	1	965,	0,
Chr01	14861342	14862283	TCONS_00002614	0	+	14861342	14862283	0	1	941,	0,
Chr01	15067943	15068938	TCONS_00011282	0	-	15067943	15068938	0	1	995,	0,
Chr01	15100870	15101343	TCONS_00002644	0	+	15100870	15101343	0	2	168,230,	0,243,
Chr01	15117829	15119280	TCONS_00011297	0	-	15117829	15119280	0	2	1015,342,	0,1109,
Chr01	15242842	15243646	TCONS_00011332	0	-	15242842	15243646	0	1	804,	0,
Chr01	15345722	15349592	TCONS_00002658	0	+	15345722	15349592	0	2	2184,1577,	0,2293,
Chr01	15345722	15349592	TCONS_00002657	0	+	15345722	15349592	0	2	2575,891,	0,2979,
Chr01	15345965	15349592	TCONS_00002660	0	+	15345965	15349592	0	3	1941,162,891,	0,2153,2736,
Chr01	15345965	15349592	TCONS_00002659	0	+	15345965	15349592	0	4	386,109,265,891,	0,1832,2050,2736,
Chr01	15661636	15663588	TCONS_00011379	0	-	15661636	15663588	0	1	1952,	0,
Chr01	15667721	15672888	TCONS_00011385	0	-	15667721	15672888	0	9	665,65,86,55,134,717,63,44,265,	0,754,944,3125,3304,3641,4629,4700,4902,
Chr01	15667721	15671813	TCONS_00011383	0	-	15667721	15671813	0	6	665,65,86,94,107,451,	0,754,944,3125,3331,3641,
Chr01	15699632	15704053	TCONS_00011419	0	-	15699632	15704053	0	7	492,65,1016,94,169,119,324,	0,573,737,1966,3223,3731,4097,
Chr01	15699632	15702856	TCONS_00011414	0	-	15699632	15702856	0	5	492,65,1016,95,1,	0,573,737,1966,3223,
Chr01	15699632	15704053	TCONS_00011418	0	-	15699632	15704053	0	6	492,65,1016,169,119,324,	0,573,737,3223,3731,4097,
Chr01	15699632	15704053	TCONS_00011421	0	-	15699632	15704053	0	6	492,65,1016,172,116,324,	0,573,737,3223,3734,4097,
Chr01	15701695	15704053	TCONS_00011423	0	-	15701695	15704053	0	3	1329,119,324,	0,1668,2034,
Chr01	15728825	15729079	TCONS_00002698	0	+	15728825	15729079	0	1	254,	0,
Chr01	15953211	15954924	TCONS_00002716	0	+	15953211	15954924	0	1	1713,	0,
Chr01	15965454	15969565	TCONS_00011443	0	-	15965454	15969565	0	4	308,56,114,575,	0,1605,3345,3536,
Chr01	15965846	15966140	TCONS_00011444	0	-	15965846	15966140	0	1	294,	0,
Chr01	16070553	16072244	TCONS_00011460	0	-	16070553	16072244	0	1	1691,	0,
Chr01	16152193	16154723	TCONS_00002747	0	+	16152193	16154723	0	2	151,2253,	0,277,
Chr01	16152193	16154723	TCONS_00002745	0	+	16152193	16154723	0	3	151,97,1549,	0,277,981,
Chr01	16152203	16154723	TCONS_00002749	0	+	16152203	16154723	0	4	141,97,99,1025,	0,267,971,1495,
Chr01	16157932	16159549	TCONS_00002750	0	+	16157932	16159549	0	1	1617,	0,
Chr01	16365025	16365877	TCONS_00002772	0	+	16365025	16365877	0	1	852,	0,
Chr01	16453946	16455023	TCONS_00002777	0	+	16453946	16455023	0	1	1077,	0,
Chr01	16456812	16459707	TCONS_00011488	0	-	16456812	16459707	0	2	1381,393,	0,2502,
Chr01	16456812	16459723	TCONS_00011489	0	-	16456812	16459723	0	3	342,92,409,	0,1289,2502,
Chr01	16556025	16561530	TCONS_00002787	0	+	16556025	16561530	0	4	326,2689,123,644,	0,623,4626,4861,
Chr01	16556025	16561530	TCONS_00002784	0	+	16556025	16561530	0	5	326,219,87,2453,644,	0,623,1288,2296,4861,
Chr01	16556025	16561530	TCONS_00002788	0	+	16556025	16561530	0	5	326,98,95,2453,644,	0,744,1280,2296,4861,
Chr01	16556025	16561530	TCONS_00002783	0	+	16556025	16561530	0	5	326,98,87,2453,644,	0,744,1288,2296,4861,
Chr01	16556952	16561530	TCONS_00002790	0	+	16556952	16561530	0	3	448,2453,644,	0,1369,3934,
Chr01	16586220	16588482	TCONS_00002794	0	+	16586220	16588482	0	1	2262,	0,
Chr01	16589070	16590792	TCONS_00002795	0	+	16589070	16590792	0	1	1722,	0,
Chr01	16608659	16611611	TCONS_00002803	0	+	16608659	16611611	0	3	259,120,1536,	0,536,1416,
Chr01	16625598	16626640	TCONS_00002816	0	+	16625598	16626640	0	1	1042,	0,
Chr01	16664078	16664519	TCONS_00011497	0	-	16664078	16664519	0	1	441,	0,
Chr01	16714903	16715551	TCONS_00002821	0	+	16714903	16715551	0	1	648,	0,
Chr01	16818992	16821266	TCONS_00002838	0	+	16818992	16821266	0	4	523,937,76,211,	0,835,1908,2063,
Chr01	16819063	16821266	TCONS_00002839	0	+	16819063	16821266	0	4	452,80,588,211,	0,764,1310,1992,
Chr01	16880452	16882400	TCONS_00002845	0	+	16880452	16882400	0	2	580,1246,	0,702,
Chr01	16897225	16902289	TCONS_00011508	0	-	16897225	16902289	0	4	1229,56,113,428,	0,2552,4446,4636,
Chr01	16898535	16902289	TCONS_00011510	0	-	16898535	16902289	0	3	1298,116,428,	0,3136,3326,
Chr01	16913441	16916802	TCONS_00002847	0	+	16913441	16916802	0	2	274,3012,	0,349,
Chr01	16937056	16946023	TCONS_00011514	0	-	16937056	16946023	0	3	6886,153,832,	0,7220,8135,
Chr01	16937056	16946057	TCONS_00011515	0	-	16937056	16946057	0	2	7373,866,	0,8135,
Chr01	16959751	16966636	TCONS_00002852	0	+	16959751	16966636	0	5	321,160,146,157,2445,	0,2804,3081,4180,4440,
Chr01	17009673	17011482	TCONS_00011518	0	-	17009673	17011482	0	1	1809,	0,
Chr01	17015305	17016159	TCONS_00011519	0	-	17015305	17016159	0	1	854,	0,
Chr01	17029178	17030181	TCONS_00011520	0	-	17029178	17030181	0	1	1003,	0,
Chr01	17100767	17113513	TCONS_00011523	0	-	17100767	17113513	0	4	104,1141,74,2,	0,9974,12582,12744,
Chr01	17112659	17112968	TCONS_00011531	0	-	17112659	17112968	0	1	309,	0,
Chr01	17120023	17120284	TCONS_00011532	0	-	17120023	17120284	0	1	261,	0,
Chr01	17206958	17208069	TCONS_00011542	0	-	17206958	17208069	0	2	596,438,	0,673,
Chr01	17262763	17264149	TCONS_00011543	0	-	17262763	17264149	0	1	1386,	0,
Chr01	17291175	17300875	TCONS_00002904	0	+	17291175	17300875	0	8	933,85,135,106,106,3660,97,2701,	0,1206,1383,1623,2158,2815,6826,6999,
Chr01	17291175	17300875	TCONS_00002906	0	+	17291175	17300875	0	11	933,85,135,641,67,103,93,61,97,1584,748,	0,1206,1383,1623,2815,3164,4001,6414,6826,6999,8952,
Chr01	17291175	17300875	TCONS_00002902	0	+	17291175	17300875	0	10	933,85,135,641,420,1798,61,97,98,1173,	0,1206,1383,1623,2815,4001,6414,6826,6999,8527,
Chr01	17291175	17300875	TCONS_00002903	0	+	17291175	17300875	0	12	933,85,135,106,106,67,71,1798,61,97,98,1173,	0,1206,1383,1623,2158,2815,3164,4001,6414,6826,6999,8527,
Chr01	17291175	17300875	TCONS_00002905	0	+	17291175	17300875	0	9	933,85,135,106,106,3660,97,98,1173,	0,1206,1383,1623,2158,2815,6826,6999,8527,
Chr01	17321927	17326062	TCONS_00011546	0	-	17321927	17326062	0	3	325,518,4,	0,3438,4131,
Chr01	17350285	17355276	TCONS_00002911	0	+	17350285	17355276	0	3	322,175,690,	0,3087,4301,
Chr01	17790556	17793946	TCONS_00011558	0	-	17790556	17793946	0	3	831,116,1076,	0,1954,2314,
Chr01	17790556	17794666	TCONS_00011563	0	-	17790556	17794666	0	3	831,116,1809,	0,1954,2301,
Chr01	17792148	17794515	TCONS_00011564	0	-	17792148	17794515	0	2	478,1658,	0,709,
Chr01	17796051	17798735	TCONS_00011565	0	-	17796051	17798735	0	2	2449,101,	0,2583,
Chr01	17965864	17972312	TCONS_00002953	0	+	17965864	17972312	0	7	385,656,1771,158,137,87,584,	0,1603,2364,4255,5426,5674,5864,
Chr01	18076373	18082356	TCONS_00011585	0	-	18076373	18082356	0	4	504,59,1056,2293,	0,1610,2370,3690,
Chr01	18076373	18082356	TCONS_00011583	0	-	18076373	18082356	0	3	1669,181,3108,	0,2370,2875,
Chr01	18076373	18082356	TCONS_00011581	0	-	18076373	18082356	0	4	504,59,181,2293,	0,1610,2370,3690,
Chr01	18076373	18082356	TCONS_00011584	0	-	18076373	18082356	0	2	504,4373,	0,1610,
Chr01	18114982	18116774	TCONS_00002967	0	+	18114982	18116774	0	3	253,955,376,	0,320,1416,
Chr01	18114982	18116774	TCONS_00002966	0	+	18114982	18116774	0	3	255,315,376,	0,320,1416,
Chr01	18128431	18131452	TCONS_00011596	0	-	18128431	18131452	0	2	514,1555,	0,1466,
Chr01	18148724	18150001	TCONS_00011599	0	-	18148724	18150001	0	1	1277,	0,
Chr01	18150322	18151931	TCONS_00011600	0	-	18150322	18151931	0	3	863,69,352,	0,1041,1257,
Chr01	18235358	18246820	TCONS_00002983	0	+	18235358	18246820	0	8	4347,177,151,87,125,119,100,1118,	0,5371,5639,5889,7392,7765,10139,10344,
Chr01	18235358	18250074	TCONS_00002984	0	+	18235358	18250074	0	8	517,1249,151,87,125,119,112,351,	0,4299,5639,5889,7392,7765,10127,14365,
Chr01	18268593	18272777	TCONS_00011624	0	-	18268593	18272777	0	6	1473,166,167,105,110,56,	0,2027,2276,3087,3872,4128,
Chr01	18391247	18391504	TCONS_00002998	0	+	18391247	18391504	0	1	257,	0,
Chr01	18464869	18467525	TCONS_00003005	0	+	18464869	18467525	0	2	963,1578,	0,1078,
Chr01	18518200	18523839	TCONS_00011664	0	-	18518200	18523839	0	5	1560,51,86,110,625,	0,3170,3306,3504,5014,
Chr01	18559706	18561008	TCONS_00003023	0	+	18559706	18561008	0	1	1302,	0,
Chr01	18582679	18583972	TCONS_00003029	0	+	18582679	18583972	0	1	1293,	0,
Chr01	18634300	18634791	TCONS_00011671	0	-	18634300	18634791	0	1	491,	0,
Chr01	18830156	18834034	TCONS_00011676	0	-	18830156	18834034	0	3	2649,104,421,	0,2770,3457,
Chr01	18879400	18883985	TCONS_00003047	0	+	18879400	18883985	0	3	2926,150,1337,	0,3007,3248,
Chr01	18917155	18918395	TCONS_00011683	0	-	18917155	18918395	0	1	1240,	0,
Chr01	18952906	18954542	TCONS_00003071	0	+	18952906	18954542	0	3	359,320,762,	0,455,874,
Chr01	19033652	19040745	TCONS_00003077	0	+	19033652	19040745	0	3	493,2708,3670,	0,587,3423,
Chr01	19033652	19040745	TCONS_00003078	0	+	19033652	19040745	0	5	283,102,3511,62,1459,	0,391,1443,5108,5634,
Chr01	19037407	19042454	TCONS_00011715	0	-	19037407	19042454	0	5	1199,62,1686,278,991,	0,1353,1879,3661,4056,
Chr01	19037407	19042454	TCONS_00011716	0	-	19037407	19042454	0	4	1199,2212,278,991,	0,1353,3661,4056,
Chr01	19044892	19048389	TCONS_00011727	0	-	19044892	19048389	0	4	897,66,243,282,	0,2115,2873,3215,
Chr01	19045895	19048380	TCONS_00011731	0	-	19045895	19048380	0	3	1178,266,273,	0,1870,2212,
Chr01	19045895	19048372	TCONS_00011730	0	-	19045895	19048372	0	2	2136,265,	0,2212,
Chr01	19164365	19167486	TCONS_00011762	0	-	19164365	19167486	0	2	1221,210,	0,2911,
Chr01	19166456	19167490	TCONS_00011764	0	-	19166456	19167490	0	2	634,214,	0,820,
Chr01	19285671	19286086	TCONS_00011774	0	-	19285671	19286086	0	1	415,	0,
Chr01	19441642	19444993	TCONS_00003119	0	+	19441642	19444993	0	2	1338,1706,	0,1645,
Chr01	19445511	19466676	TCONS_00011801	0	-	19445511	19466676	0	3	15346,2136,3180,	0,15391,17985,
Chr01	19445511	19466675	TCONS_00011799	0	-	19445511	19466675	0	4	19674,675,98,648,	0,19699,20411,20516,
Chr01	19445511	19466693	TCONS_00011802	0	-	19445511	19466693	0	3	15346,258,4150,	0,15391,17032,
Chr01	19471861	19473791	TCONS_00003123	0	+	19471861	19473791	0	2	502,1337,	0,593,
Chr01	19471861	19473791	TCONS_00003124	0	+	19471861	19473791	0	3	502,197,308,	0,593,1622,
Chr01	19471978	19473791	TCONS_00003125	0	+	19471978	19473791	0	3	385,159,308,	0,476,1505,
Chr01	19552265	19553306	TCONS_00011817	0	-	19552265	19553306	0	2	895,44,	0,997,
Chr01	19638421	19663999	TCONS_00003140	0	+	19638421	19663999	0	7	468,1669,72,1770,435,38,407,	0,8297,10275,10461,24051,24656,25171,
Chr01	19687500	19688180	TCONS_00011845	0	-	19687500	19688180	0	1	680,	0,
Chr01	19687937	19688175	TCONS_00003147	0	+	19687937	19688175	0	1	238,	0,
Chr01	19688307	19689643	TCONS_00003148	0	+	19688307	19689643	0	1	1336,	0,
Chr01	19689836	19690121	TCONS_00003149	0	+	19689836	19690121	0	1	285,	0,
Chr01	19690873	19691692	TCONS_00003150	0	+	19690873	19691692	0	1	819,	0,
Chr01	19692223	19692508	TCONS_00003151	0	+	19692223	19692508	0	1	285,	0,
Chr01	19692367	19692523	TCONS_00011848	0	-	19692367	19692523	0	1	156,	0,
Chr01	19692775	19693164	TCONS_00011849	0	-	19692775	19693164	0	1	389,	0,
Chr01	19694142	19694895	TCONS_00011850	0	-	19694142	19694895	0	1	753,	0,
Chr01	19694142	19694899	TCONS_00003153	0	+	19694142	19694899	0	1	757,	0,
Chr01	19726666	19729937	TCONS_00011854	0	-	19726666	19729937	0	2	1690,408,	0,2863,
Chr01	19785308	19785798	TCONS_00011858	0	-	19785308	19785798	0	1	490,	0,
Chr01	19944435	19944792	TCONS_00003182	0	+	19944435	19944792	0	1	357,	0,
Chr01	19945544	19945859	TCONS_00003183	0	+	19945544	19945859	0	1	315,	0,
Chr01	19993163	19994033	TCONS_00003191	0	+	19993163	19994033	0	1	870,	0,
Chr01	19996049	19996470	TCONS_00003193	0	+	19996049	19996470	0	1	421,	0,
Chr01	20035168	20035679	TCONS_00003203	0	+	20035168	20035679	0	1	511,	0,
Chr01	20201570	20204662	TCONS_00003224	0	+	20201570	20204662	0	2	453,388,	0,2704,
Chr01	20205336	20206618	TCONS_00011884	0	-	20205336	20206618	0	2	839,356,	0,926,
Chr01	20241352	20243235	TCONS_00011899	0	-	20241352	20243235	0	1	1883,	0,
Chr01	20576584	20577076	TCONS_00011982	0	-	20576584	20577076	0	1	492,	0,
Chr01	20667553	20668734	TCONS_00003277	0	+	20667553	20668734	0	1	1181,	0,
Chr01	20778407	20783260	TCONS_00003286	0	+	20778407	20783260	0	4	374,12,2417,689,	0,513,646,4164,
Chr01	20778407	20783260	TCONS_00003283	0	+	20778407	20783260	0	4	374,1102,197,2228,	0,513,2267,2625,
Chr01	20778407	20783260	TCONS_00003281	0	+	20778407	20783260	0	4	374,1102,197,2263,	0,513,2267,2590,
Chr01	20778407	20783260	TCONS_00003285	0	+	20778407	20783260	0	6	374,113,75,197,80,2078,	0,513,1540,2267,2625,2775,
Chr01	20778407	20783260	TCONS_00003287	0	+	20778407	20783260	0	6	374,1102,197,115,288,689,	0,513,2267,2590,2775,4164,
Chr01	20778407	20783260	TCONS_00003280	0	+	20778407	20783260	0	6	374,113,75,438,288,1075,	0,513,1540,2267,2775,3778,
Chr01	20778407	20783260	TCONS_00003284	0	+	20778407	20783260	0	4	374,1951,1662,563,	0,513,2586,4290,
Chr01	20787581	20792915	TCONS_00003292	0	+	20787581	20792915	0	3	87,1911,816,	0,1064,4518,
Chr01	20920249	20923126	TCONS_00003298	0	+	20920249	20923126	0	3	1417,190,154,	0,1840,2723,
Chr01	20920249	20923126	TCONS_00003300	0	+	20920249	20923126	0	3	491,301,1037,	0,1116,1840,
Chr01	20920249	20923126	TCONS_00003302	0	+	20920249	20923126	0	2	1433,1037,	0,1840,
Chr01	20920249	20923126	TCONS_00003301	0	+	20920249	20923126	0	3	1433,190,154,	0,1840,2723,
Chr01	20920249	20923126	TCONS_00003299	0	+	20920249	20923126	0	3	1433,120,154,	0,1840,2723,
Chr01	20920254	20923126	TCONS_00003303	0	+	20920254	20923126	0	3	486,317,1037,	0,1111,1835,
Chr01	20921732	20922054	TCONS_00003304	0	+	20921732	20922054	0	1	322,	0,
Chr01	20971287	20981989	TCONS_00003312	0	+	20971287	20981989	0	19	566,97,90,110,283,109,63,56,35,90,3368,60,59,52,186,90,164,70,267,	0,685,1101,1279,1466,2396,2615,2760,3487,3845,4002,8253,9253,9396,9522,9863,10033,10266,10435,
Chr01	20971289	20981989	TCONS_00003314	0	+	20971289	20981989	0	20	564,97,90,110,283,109,63,56,35,90,102,2882,60,59,52,186,90,164,70,267,	0,683,1099,1277,1464,2394,2613,2758,3485,3843,4000,4486,8251,9251,9394,9520,9861,10031,10264,10433,
Chr01	20975158	20981989	TCONS_00003315	0	+	20975158	20981989	0	11	64,75,2358,60,59,77,151,81,164,63,267,	0,158,1141,4382,5382,5525,5686,5992,6162,6402,6564,
Chr01	21137938	21141545	TCONS_00003334	0	+	21137938	21141545	0	2	900,2559,	0,1048,
Chr01	21137938	21141545	TCONS_00003333	0	+	21137938	21141545	0	3	595,949,717,	0,1048,2890,
Chr01	21137943	21141545	TCONS_00003336	0	+	21137943	21141545	0	3	1167,71,717,	0,1921,2885,
Chr01	21160753	21161146	TCONS_00003339	0	+	21160753	21161146	0	1	393,	0,
Chr01	21175521	21177391	TCONS_00003341	0	+	21175521	21177391	0	1	1870,	0,
Chr01	21179066	21180869	TCONS_00003342	0	+	21179066	21180869	0	1	1803,	0,
Chr01	21179210	21181333	TCONS_00012018	0	-	21179210	21181333	0	1	2123,	0,
Chr01	21182306	21183417	TCONS_00003344	0	+	21182306	21183417	0	1	1111,	0,
Chr01	21185380	21186678	TCONS_00003345	0	+	21185380	21186678	0	1	1298,	0,
Chr01	21188085	21189094	TCONS_00003346	0	+	21188085	21189094	0	1	1009,	0,
Chr01	21230394	21231428	TCONS_00012020	0	-	21230394	21231428	0	1	1034,	0,
Chr01	21250394	21251136	TCONS_00003356	0	+	21250394	21251136	0	1	742,	0,
Chr01	21286866	21287341	TCONS_00012022	0	-	21286866	21287341	0	1	475,	0,
Chr01	21293502	21296038	TCONS_00003364	0	+	21293502	21296038	0	4	534,458,128,184,	0,616,1162,2352,
Chr01	21293527	21296038	TCONS_00003365	0	+	21293527	21296038	0	2	509,1920,	0,591,
Chr01	21296779	21297665	TCONS_00003366	0	+	21296779	21297665	0	1	886,	0,
Chr01	21306650	21309716	TCONS_00012024	0	-	21306650	21309716	0	4	416,72,103,115,	0,1777,2773,2951,
Chr01	21306650	21309722	TCONS_00012025	0	-	21306650	21309722	0	3	1849,103,121,	0,2773,2951,
Chr01	21306650	21309716	TCONS_00012023	0	-	21306650	21309716	0	3	1861,91,115,	0,2785,2951,
Chr01	21506544	21507167	TCONS_00012063	0	-	21506544	21507167	0	1	623,	0,
Chr01	21507863	21508625	TCONS_00012064	0	-	21507863	21508625	0	1	762,	0,
Chr01	21511780	21512592	TCONS_00012066	0	-	21511780	21512592	0	1	812,	0,
Chr01	21527341	21527983	TCONS_00012067	0	-	21527341	21527983	0	1	642,	0,
Chr01	21542146	21543043	TCONS_00012069	0	-	21542146	21543043	0	1	897,	0,
Chr01	21548123	21548739	TCONS_00012071	0	-	21548123	21548739	0	1	616,	0,
Chr01	21552167	21552902	TCONS_00012072	0	-	21552167	21552902	0	1	735,	0,
Chr01	21628935	21629151	TCONS_00003419	0	+	21628935	21629151	0	1	216,	0,
Chr01	21631232	21632679	TCONS_00003423	0	+	21631232	21632679	0	1	1447,	0,
Chr01	21789048	21790926	TCONS_00003437	0	+	21789048	21790926	0	2	257,1521,	0,357,
Chr01	21835143	21839915	TCONS_00012120	0	-	21835143	21839915	0	5	1994,107,99,608,121,	0,3063,3232,3545,4651,
Chr01	21835143	21839915	TCONS_00012122	0	-	21835143	21839915	0	6	882,203,103,99,608,121,	0,1791,3063,3232,3545,4651,
Chr01	21835143	21839915	TCONS_00012119	0	-	21835143	21839915	0	6	882,203,107,99,608,121,	0,1791,3063,3232,3545,4651,
Chr01	21857893	21858489	TCONS_00012125	0	-	21857893	21858489	0	1	596,	0,
Chr01	21858630	21859025	TCONS_00012126	0	-	21858630	21859025	0	1	395,	0,
Chr01	21859580	21865044	TCONS_00012127	0	-	21859580	21865044	0	1	5464,	0,
Chr01	21871971	21881287	TCONS_00012130	0	-	21871971	21881287	0	6	1170,559,395,3479,271,256,	0,1617,3251,4903,8467,9060,
Chr01	21871971	21881287	TCONS_00012133	0	-	21871971	21881287	0	7	1170,559,395,61,1865,271,256,	0,1617,3251,4903,6517,8467,9060,
Chr01	21875750	21881287	TCONS_00012139	0	-	21875750	21881287	0	4	2937,116,271,256,	0,4487,4688,5281,
Chr01	21875750	21881287	TCONS_00012140	0	-	21875750	21881287	0	3	4603,271,256,	0,4688,5281,
Chr01	21906020	21909362	TCONS_00003455	0	+	21906020	21909362	0	4	145,372,2190,296,	0,265,765,3046,
Chr01	21906020	21909362	TCONS_00003456	0	+	21906020	21909362	0	4	145,372,2197,296,	0,265,765,3046,
Chr01	21906059	21909362	TCONS_00003457	0	+	21906059	21909362	0	4	106,659,1604,296,	0,226,1315,3007,
Chr01	21906060	21909362	TCONS_00003458	0	+	21906060	21909362	0	3	109,2693,296,	0,225,3006,
Chr01	21906066	21909362	TCONS_00003460	0	+	21906066	21909362	0	4	591,159,1608,296,	0,719,1308,3000,
Chr01	21947174	21947503	TCONS_00012145	0	-	21947174	21947503	0	1	329,	0,
Chr01	21958964	21964458	TCONS_00003472	0	+	21958964	21964458	0	1	5494,	0,
Chr01	22062520	22064251	TCONS_00003483	0	+	22062520	22064251	0	1	1731,	0,
Chr01	22191987	22192675	TCONS_00003502	0	+	22191987	22192675	0	1	688,	0,
Chr01	22234778	22241035	TCONS_00003509	0	+	22234778	22241035	0	2	4729,1376,	0,4881,
Chr01	22235061	22241035	TCONS_00003512	0	+	22235061	22241035	0	2	3241,2158,	0,3816,
Chr01	22307761	22309453	TCONS_00012183	0	-	22307761	22309453	0	1	1692,	0,
Chr01	22314053	22314606	TCONS_00012184	0	-	22314053	22314606	0	1	553,	0,
Chr01	22397673	22402729	TCONS_00012196	0	-	22397673	22402729	0	4	1852,72,103,665,	0,3210,4213,4391,
Chr01	22399535	22402419	TCONS_00012197	0	-	22399535	22402419	0	3	1420,103,355,	0,2351,2529,
Chr01	22636549	22637983	TCONS_00012224	0	-	22636549	22637983	0	1	1434,	0,
Chr01	22719216	22720743	TCONS_00012233	0	-	22719216	22720743	0	2	57,353,	0,1174,
Chr01	22722856	22731396	TCONS_00012235	0	-	22722856	22731396	0	4	2210,3833,281,286,	0,2619,7897,8254,
Chr01	22722856	22731396	TCONS_00012237	0	-	22722856	22731396	0	4	3684,2637,280,343,	0,3815,7897,8197,
Chr01	22722856	22731396	TCONS_00012234	0	-	22722856	22731396	0	3	2144,3833,643,	0,2619,7897,
Chr01	22738927	22745967	TCONS_00003593	0	+	22738927	22745967	0	2	328,366,	0,6674,
Chr01	22738927	22745967	TCONS_00003594	0	+	22738927	22745967	0	3	328,132,366,	0,6190,6674,
Chr01	22738927	22739465	TCONS_00003592	0	+	22738927	22739465	0	1	538,	0,
Chr01	22738944	22745873	TCONS_00012243	0	-	22738944	22745873	0	3	311,132,272,	0,6173,6657,
Chr01	22739925	22741818	TCONS_00003595	0	+	22739925	22741818	0	1	1893,	0,
Chr01	22803765	22804506	TCONS_00003598	0	+	22803765	22804506	0	1	741,	0,
Chr01	23081910	23083398	TCONS_00003616	0	+	23081910	23083398	0	3	278,65,959,	0,355,529,
Chr01	23118798	23123292	TCONS_00012297	0	-	23118798	23123292	0	8	81,37,158,132,1243,128,162,159,	0,293,1191,1438,1753,3059,3427,4335,
Chr01	23144520	23147169	TCONS_00003633	0	+	23144520	23147169	0	2	1015,638,	0,2011,
Chr01	23148959	23156924	TCONS_00003636	0	+	23148959	23156924	0	11	182,792,790,80,54,135,151,65,357,162,516,	0,253,1401,2354,2673,2995,3240,6430,6600,7200,7449,
Chr01	23148959	23156924	TCONS_00003637	0	+	23148959	23156924	0	10	1045,790,80,54,88,151,65,357,162,516,	0,1401,2354,2673,2995,3240,6430,6600,7200,7449,
Chr01	23148959	23156924	TCONS_00003635	0	+	23148959	23156924	0	10	1045,790,80,60,88,151,65,382,162,516,	0,1401,2354,2673,2995,3240,6430,6575,7200,7449,
Chr01	23148965	23156924	TCONS_00003638	0	+	23148965	23156924	0	10	1039,790,80,54,88,151,44,357,162,516,	0,1395,2348,2667,2989,3234,6445,6594,7194,7443,
Chr01	23148973	23156924	TCONS_00003640	0	+	23148973	23156924	0	11	1031,56,583,80,54,88,151,65,357,162,516,	0,1387,1528,2340,2659,2981,3226,6416,6586,7186,7435,
Chr01	23150258	23156924	TCONS_00003645	0	+	23150258	23156924	0	11	3,56,126,80,54,60,151,65,357,162,516,	0,102,766,1055,1374,1696,1941,5131,5301,5901,6150,
Chr01	23157800	23159129	TCONS_00003648	0	+	23157800	23159129	0	1	1329,	0,
Chr01	23202362	23203346	TCONS_00012306	0	-	23202362	23203346	0	1	984,	0,
Chr01	23223751	23224586	TCONS_00012316	0	-	23223751	23224586	0	1	835,	0,
Chr01	23399769	23401265	TCONS_00012339	0	-	23399769	23401265	0	1	1496,	0,
Chr01	23426340	23428213	TCONS_00012340	0	-	23426340	23428213	0	1	1873,	0,
Chr01	23426500	23428211	TCONS_00003696	0	+	23426500	23428211	0	1	1711,	0,
Chr01	23465505	23466102	TCONS_00012342	0	-	23465505	23466102	0	1	597,	0,
Chr01	23630924	23635321	TCONS_00012367	0	-	23630924	23635321	0	5	1426,94,1751,122,237,	0,1627,1848,3743,4160,
Chr01	23660356	23663496	TCONS_00012374	0	-	23660356	23663496	0	4	345,1198,668,600,	0,445,1754,2540,
Chr01	23674309	23680845	TCONS_00003732	0	+	23674309	23680845	0	2	313,4314,	0,2222,
Chr01	23731467	23737699	TCONS_00012388	0	-	23731467	23737699	0	5	312,490,128,2526,565,	0,906,1998,2225,5667,
Chr01	23761967	23762282	TCONS_00003740	0	+	23761967	23762282	0	1	315,	0,
Chr01	23875249	23877663	TCONS_00012417	0	-	23875249	23877663	0	2	996,1115,	0,1299,
Chr01	23999530	23999721	TCONS_00003781	0	+	23999530	23999721	0	1	191,	0,
Chr01	24183680	24185449	TCONS_00012462	0	-	24183680	24185449	0	3	739,81,89,	0,1182,1680,
Chr01	24183680	24185639	TCONS_00012463	0	-	24183680	24185639	0	3	739,81,1,	0,1182,1958,
Chr01	24215406	24216424	TCONS_00003815	0	+	24215406	24216424	0	1	1018,	0,
Chr01	24317370	24319170	TCONS_00012474	0	-	24317370	24319170	0	1	1800,	0,
Chr01	24317370	24319172	TCONS_00012475	0	-	24317370	24319172	0	2	638,98,	0,1704,
Chr01	24375918	24376673	TCONS_00003850	0	+	24375918	24376673	0	1	755,	0,
Chr01	24377979	24378270	TCONS_00003851	0	+	24377979	24378270	0	1	291,	0,
Chr01	24420232	24445547	TCONS_00003861	0	+	24420232	24445547	0	33	947,929,168,1190,395,124,96,72,138,151,362,443,303,225,91,78,291,198,483,75,162,330,767,232,345,102,144,89,83,115,86,100,1254,	0,1988,3032,3286,5428,6588,7622,7807,9451,10134,10367,11708,12225,12621,13024,13464,13702,14079,14444,15251,15926,16163,16579,17695,18680,19113,20777,21258,21774,21967,22618,23252,24061,
Chr01	24554306	24555149	TCONS_00003890	0	+	24554306	24555149	0	1	843,	0,
Chr01	24676756	24683505	TCONS_00012516	0	-	24676756	24683505	0	2	695,122,	0,6627,
Chr01	24689666	24691586	TCONS_00012517	0	-	24689666	24691586	0	1	1920,	0,
Chr01	24690437	24691610	TCONS_00003914	0	+	24690437	24691610	0	1	1173,	0,
Chr01	24765276	24775226	TCONS_00003936	0	+	24765276	24775226	0	10	773,204,238,216,181,67,91,204,57,4926,	0,861,1141,1449,2496,2937,3928,4450,4730,5024,
Chr01	24765276	24776998	TCONS_00003943	0	+	24765276	24776998	0	12	773,204,238,3205,57,127,1197,2077,72,113,120,432,	0,861,1141,1449,4730,5317,6002,7680,10685,10829,11018,11290,
Chr01	24765276	24775226	TCONS_00003937	0	+	24765276	24775226	0	9	773,204,238,1228,67,91,204,57,4926,	0,861,1141,1449,2937,3928,4450,4730,5024,
Chr01	24765276	24775226	TCONS_00003939	0	+	24765276	24775226	0	8	861,102,216,67,91,204,3350,518,	0,1141,1449,2937,3928,4450,4730,9432,
Chr01	24765276	24775226	TCONS_00003941	0	+	24765276	24775226	0	11	773,204,238,216,181,67,91,204,57,3056,518,	0,861,1141,1449,2496,2937,3928,4450,4730,5024,9432,
Chr01	24765276	24775226	TCONS_00003938	0	+	24765276	24775226	0	8	773,204,238,3205,698,1210,43,518,	0,861,1141,1449,4733,5989,7680,9432,
Chr01	24801785	24808715	TCONS_00003949	0	+	24801785	24808715	0	11	502,104,96,120,1314,124,559,92,78,68,715,	0,1898,2104,2280,2686,4689,4943,5612,5787,6069,6215,
Chr01	24854917	24859759	TCONS_00003966	0	+	24854917	24859759	0	6	173,217,1248,43,214,2499,	0,220,523,1858,2016,2343,
Chr01	24870742	24873211	TCONS_00003971	0	+	24870742	24873211	0	1	2469,	0,
Chr01	24870742	24873211	TCONS_00003969	0	+	24870742	24873211	0	2	999,591,	0,1878,
Chr01	24870742	24873211	TCONS_00003970	0	+	24870742	24873211	0	2	999,581,	0,1888,
Chr01	24874335	24877875	TCONS_00003973	0	+	24874335	24877875	0	1	3540,	0,
Chr01	24909564	24910669	TCONS_00003977	0	+	24909564	24910669	0	1	1105,	0,
Chr01	24938615	24939087	TCONS_00012559	0	-	24938615	24939087	0	1	472,	0,
Chr01	24958948	24959956	TCONS_00003979	0	+	24958948	24959956	0	1	1008,	0,
Chr01	24985620	24985916	TCONS_00003983	0	+	24985620	24985916	0	1	296,	0,
Chr01	25007349	25012778	TCONS_00012568	0	-	25007349	25012778	0	2	4332,1025,	0,4404,
Chr01	25007349	25012732	TCONS_00012567	0	-	25007349	25012732	0	2	4107,979,	0,4404,
Chr01	25133634	25135007	TCONS_00012585	0	-	25133634	25135007	0	1	1373,	0,
Chr01	25185341	25187968	TCONS_00004016	0	+	25185341	25187968	0	5	196,136,82,117,525,	0,1371,1599,1822,2102,
Chr01	25185399	25187968	TCONS_00004017	0	+	25185399	25187968	0	5	26,136,82,117,525,	0,1313,1541,1764,2044,
Chr01	25185549	25187968	TCONS_00004018	0	+	25185549	25187968	0	4	1299,82,117,525,	0,1391,1614,1894,
Chr01	25219162	25220091	TCONS_00012615	0	-	25219162	25220091	0	1	929,	0,
Chr01	25307468	25309880	TCONS_00004042	0	+	25307468	25309880	0	3	259,912,82,	0,1039,2330,
Chr01	25307477	25309880	TCONS_00004043	0	+	25307477	25309880	0	2	250,1373,	0,1030,
Chr01	25362006	25365156	TCONS_00004049	0	+	25362006	25365156	0	2	109,2912,	0,238,
Chr01	25366196	25367672	TCONS_00004051	0	+	25366196	25367672	0	1	1476,	0,
Chr01	25462262	25465512	TCONS_00012647	0	-	25462262	25465512	0	3	2717,121,231,	0,2810,3019,
Chr01	25824877	25825930	TCONS_00012727	0	-	25824877	25825930	0	1	1053,	0,
Chr01	25901966	25902399	TCONS_00004127	0	+	25901966	25902399	0	1	433,	0,
Chr01	25905635	25906974	TCONS_00004128	0	+	25905635	25906974	0	1	1339,	0,
Chr01	25963599	25964566	TCONS_00004148	0	+	25963599	25964566	0	1	967,	0,
Chr01	25976926	25977226	TCONS_00012761	0	-	25976926	25977226	0	1	300,	0,
Chr01	25977641	25978145	TCONS_00012762	0	-	25977641	25978145	0	1	504,	0,
Chr01	26012042	26012329	TCONS_00004158	0	+	26012042	26012329	0	1	287,	0,
Chr01	26118113	26118867	TCONS_00012781	0	-	26118113	26118867	0	1	754,	0,
Chr01	26185945	26186321	TCONS_00012801	0	-	26185945	26186321	0	1	376,	0,
Chr01	26403273	26406397	TCONS_00012838	0	-	26403273	26406397	0	2	2782,244,	0,2880,
Chr01	26403273	26406389	TCONS_00012837	0	-	26403273	26406389	0	2	2805,236,	0,2880,
Chr01	26414565	26418124	TCONS_00012841	0	-	26414565	26418124	0	5	409,1105,190,124,348,	0,497,2271,2551,3211,
Chr01	26414565	26418124	TCONS_00012839	0	-	26414565	26418124	0	4	409,1105,190,1008,	0,497,2271,2551,
Chr01	26414565	26418124	TCONS_00012840	0	-	26414565	26418124	0	6	409,498,484,190,121,348,	0,497,1118,2271,2551,3211,
Chr01	26496056	26503398	TCONS_00004248	0	+	26496056	26503398	0	3	211,222,1909,	0,2678,5433,
Chr01	26496056	26503398	TCONS_00004249	0	+	26496056	26503398	0	2	2900,2409,	0,4933,
Chr01	26496111	26503398	TCONS_00004250	0	+	26496111	26503398	0	3	156,320,1285,	0,2623,6002,
Chr01	26504907	26505879	TCONS_00012853	0	-	26504907	26505879	0	1	972,	0,
Chr01	26536279	26537044	TCONS_00004277	0	+	26536279	26537044	0	1	765,	0,
Chr01	26685289	26689871	TCONS_00012860	0	-	26685289	26689871	0	1	4582,	0,
Chr01	26745245	26749293	TCONS_00004316	0	+	26745245	26749293	0	6	114,55,88,75,34,1515,	0,1281,1704,1898,2428,2533,
Chr01	26745249	26749293	TCONS_00004317	0	+	26745249	26749293	0	7	110,94,55,88,341,180,1515,	0,1043,1277,1700,1894,2278,2529,
Chr01	26745256	26749293	TCONS_00004318	0	+	26745256	26749293	0	6	103,55,88,564,139,1294,	0,1270,1693,1887,2522,2743,
Chr01	26745326	26752586	TCONS_00012866	0	-	26745326	26752586	0	7	33,55,88,564,139,2261,1352,	0,1200,1623,1817,2452,2673,5908,
Chr01	26801164	26802099	TCONS_00004352	0	+	26801164	26802099	0	1	935,	0,
Chr01	26812167	26836956	TCONS_00012875	0	-	26812167	26836956	0	10	129,1161,135,36,18142,113,62,51,199,669,	0,520,1760,1993,2108,20746,21592,21752,22605,24120,
Chr01	26812167	26833532	TCONS_00012873	0	-	26812167	26833532	0	4	129,1161,269,19257,	0,520,1760,2108,
Chr01	26812396	26835988	TCONS_00012877	0	-	26812396	26835988	0	8	1452,135,36,18142,113,62,51,1216,	0,1531,1764,1879,20517,21363,21523,22376,
Chr01	26839559	26848734	TCONS_00012882	0	-	26839559	26848734	0	3	3622,3532,543,	0,3738,8632,
Chr01	26921984	26923157	TCONS_00012893	0	-	26921984	26923157	0	1	1173,	0,
Chr01	26952885	26953573	TCONS_00012899	0	-	26952885	26953573	0	1	688,	0,
Chr01	26953974	26954314	TCONS_00016860	0	.	26953974	26954314	0	1	340,	0,
Chr01	26967140	26968720	TCONS_00004368	0	+	26967140	26968720	0	2	210,449,	0,1131,
Chr01	26988509	27000319	TCONS_00012917	0	-	26988509	27000319	0	3	1752,398,9384,	0,1924,2426,
Chr01	27193831	27195176	TCONS_00004401	0	+	27193831	27195176	0	1	1345,	0,
Chr01	27195437	27196047	TCONS_00004402	0	+	27195437	27196047	0	1	610,	0,
Chr01	27212546	27218099	TCONS_00012963	0	-	27212546	27218099	0	4	866,1363,83,1992,	0,1456,3366,3561,
Chr01	27219439	27220249	TCONS_00012970	0	-	27219439	27220249	0	1	810,	0,
Chr01	27234117	27236786	TCONS_00012972	0	-	27234117	27236786	0	3	142,977,383,	0,1191,2286,
Chr01	27269737	27270660	TCONS_00012976	0	-	27269737	27270660	0	1	923,	0,
Chr01	27277885	27278259	TCONS_00012980	0	-	27277885	27278259	0	1	374,	0,
Chr01	27283116	27284740	TCONS_00004421	0	+	27283116	27284740	0	1	1624,	0,
Chr01	27347368	27349339	TCONS_00004431	0	+	27347368	27349339	0	3	146,99,414,	0,257,1557,
Chr01	27352319	27352858	TCONS_00004433	0	+	27352319	27352858	0	1	539,	0,
Chr01	27372070	27372950	TCONS_00012997	0	-	27372070	27372950	0	1	880,	0,
Chr01	27456936	27459346	TCONS_00004456	0	+	27456936	27459346	0	3	374,79,645,	0,474,1765,
Chr01	27457024	27457717	TCONS_00004457	0	+	27457024	27457717	0	2	286,307,	0,386,
Chr01	27457924	27458621	TCONS_00004458	0	+	27457924	27458621	0	1	697,	0,
Chr01	27494086	27496951	TCONS_00013021	0	-	27494086	27496951	0	1	2865,	0,
Chr01	27519863	27522393	TCONS_00013024	0	-	27519863	27522393	0	4	926,121,76,367,	0,1206,1918,2163,
Chr01	27519863	27522393	TCONS_00013025	0	-	27519863	27522393	0	3	1327,76,367,	0,1918,2163,
Chr01	27642984	27647812	TCONS_00004504	0	+	27642984	27647812	0	2	456,4267,	0,561,
Chr01	27643065	27661627	TCONS_00004505	0	+	27643065	27661627	0	4	375,219,2317,2609,	0,480,13551,15953,
Chr01	27644090	27647930	TCONS_00013047	0	-	27644090	27647930	0	2	1985,1764,	0,2076,
Chr01	27651417	27652002	TCONS_00004508	0	+	27651417	27652002	0	1	585,	0,
Chr01	27652423	27652938	TCONS_00004509	0	+	27652423	27652938	0	1	515,	0,
Chr01	27661738	27662663	TCONS_00004510	0	+	27661738	27662663	0	1	925,	0,
Chr01	27663333	27663730	TCONS_00004511	0	+	27663333	27663730	0	1	397,	0,
Chr01	27663905	27664452	TCONS_00004512	0	+	27663905	27664452	0	1	547,	0,
Chr01	27802163	27807626	TCONS_00013073	0	-	27802163	27807626	0	7	675,102,1203,368,104,100,603,	0,770,1058,2566,4087,4273,4860,
Chr01	27802163	27807592	TCONS_00013070	0	-	27802163	27807592	0	7	683,102,1230,368,104,100,569,	0,770,1031,2566,4087,4273,4860,
Chr01	27802163	27807626	TCONS_00013075	0	-	27802163	27807626	0	7	675,102,1230,368,104,100,603,	0,770,1031,2566,4087,4273,4860,
Chr01	27802163	27807626	TCONS_00013074	0	-	27802163	27807626	0	7	683,102,1203,368,104,100,603,	0,770,1058,2566,4087,4273,4860,
Chr01	27966744	27972238	TCONS_00013109	0	-	27966744	27972238	0	6	906,96,292,93,2960,205,	0,984,1260,1729,1908,5289,
Chr01	28155404	28156980	TCONS_00013149	0	-	28155404	28156980	0	1	1576,	0,
Chr01	28191901	28193286	TCONS_00004602	0	+	28191901	28193286	0	1	1385,	0,
Chr01	28225378	28231855	TCONS_00004609	0	+	28225378	28231855	0	4	465,121,3028,932,	0,596,2442,5545,
Chr01	28225378	28231855	TCONS_00004608	0	+	28225378	28231855	0	5	465,121,94,81,932,	0,596,5227,5389,5545,
Chr01	28342996	28346430	TCONS_00004639	0	+	28342996	28346430	0	2	1316,1799,	0,1635,
Chr01	28421203	28423829	TCONS_00004675	0	+	28421203	28423829	0	2	2100,380,	0,2246,
Chr01	28532744	28534018	TCONS_00004694	0	+	28532744	28534018	0	1	1274,	0,
Chr01	28535314	28536008	TCONS_00013202	0	-	28535314	28536008	0	1	694,	0,
Chr01	28560174	28560596	TCONS_00004704	0	+	28560174	28560596	0	1	422,	0,
Chr01	28574411	28575710	TCONS_00013215	0	-	28574411	28575710	0	6	414,25,54,60,43,1,	0,586,700,820,1041,1298,
Chr01	28630118	28631094	TCONS_00004710	0	+	28630118	28631094	0	1	976,	0,
Chr01	28653399	28661551	TCONS_00004730	0	+	28653399	28661551	0	5	4,224,959,1666,1705,	0,1111,2307,3443,6447,
Chr01	28654999	28663366	TCONS_00004731	0	+	28654999	28663366	0	5	1666,1139,413,555,539,	0,1843,3096,4847,7828,
Chr01	28669809	28673466	TCONS_00004732	0	+	28669809	28673466	0	3	287,121,877,	0,365,2780,
Chr01	28681162	28686651	TCONS_00013243	0	-	28681162	28686651	0	4	806,2579,1276,222,	0,952,3733,5267,
Chr01	28681162	28686382	TCONS_00013239	0	-	28681162	28686382	0	5	809,212,828,336,1487,	0,952,1315,3195,3733,
Chr01	28681162	28686720	TCONS_00013247	0	-	28681162	28686720	0	5	806,1191,892,1256,291,	0,952,2639,3753,5267,
Chr01	28681162	28686669	TCONS_00013245	0	-	28681162	28686669	0	6	806,212,828,892,1276,240,	0,952,1315,2639,3733,5267,
Chr01	28681162	28686651	TCONS_00013242	0	-	28681162	28686651	0	4	806,1191,2370,222,	0,952,2639,5267,
Chr01	28681162	28686720	TCONS_00013248	0	-	28681162	28686720	0	5	1164,828,951,1276,291,	0,1315,2580,3733,5267,
Chr01	28681162	28686440	TCONS_00013240	0	-	28681162	28686440	0	2	5011,9,	0,5269,
Chr01	28681162	28686669	TCONS_00013244	0	-	28681162	28686669	0	4	806,3076,272,240,	0,952,4737,5267,
Chr01	28786443	28791882	TCONS_00004755	0	+	28786443	28791882	0	6	205,655,211,91,1510,483,	0,397,1720,2076,2256,4956,
Chr01	28921310	28926986	TCONS_00013293	0	-	28921310	28926986	0	7	1562,2283,92,342,100,59,449,	0,1624,4111,4357,4793,4979,5227,
Chr01	28959325	28959751	TCONS_00013321	0	-	28959325	28959751	0	1	426,	0,
Chr01	28959855	28960247	TCONS_00013322	0	-	28959855	28960247	0	1	392,	0,
Chr01	28973142	28975145	TCONS_00004781	0	+	28973142	28975145	0	2	393,1496,	0,507,
Chr01	28973142	28975145	TCONS_00004782	0	+	28973142	28975145	0	2	389,1496,	0,507,
Chr01	29107280	29111764	TCONS_00004804	0	+	29107280	29111764	0	4	373,59,82,2793,	0,1275,1475,1691,
Chr01	29118177	29118917	TCONS_00004813	0	+	29118177	29118917	0	2	582,45,	0,695,
Chr01	29179974	29181228	TCONS_00013348	0	-	29179974	29181228	0	1	1254,	0,
Chr01	29180255	29181450	TCONS_00004824	0	+	29180255	29181450	0	1	1195,	0,
Chr01	29327701	29329434	TCONS_00004856	0	+	29327701	29329434	0	1	1733,	0,
Chr01	29332374	29334229	TCONS_00013383	0	-	29332374	29334229	0	1	1855,	0,
Chr01	29334547	29336367	TCONS_00013384	0	-	29334547	29336367	0	1	1820,	0,
Chr01	29447362	29448107	TCONS_00013410	0	-	29447362	29448107	0	1	745,	0,
Chr01	29477088	29480669	TCONS_00013415	0	-	29477088	29480669	0	4	454,243,1858,309,	0,551,881,3272,
Chr01	29477088	29480669	TCONS_00013417	0	-	29477088	29480669	0	4	454,243,704,309,	0,551,2035,3272,
Chr01	29493708	29494458	TCONS_00004903	0	+	29493708	29494458	0	1	750,	0,
Chr01	29575399	29582458	TCONS_00004921	0	+	29575399	29582458	0	8	199,123,595,80,102,94,850,1715,	0,487,1450,2139,3159,3740,3932,5344,
Chr01	29575399	29582458	TCONS_00004924	0	+	29575399	29582458	0	8	199,123,595,80,102,94,70,2351,	0,487,1450,2139,3159,3740,3932,4708,
Chr01	29575399	29582458	TCONS_00004923	0	+	29575399	29582458	0	9	199,123,380,121,1122,94,70,74,1715,	0,487,1450,1924,2139,3740,3932,4708,5344,
Chr01	29575399	29582458	TCONS_00004919	0	+	29575399	29582458	0	5	199,123,595,2643,1715,	0,487,1450,2139,5344,
Chr01	29575399	29582458	TCONS_00004922	0	+	29575399	29582458	0	8	199,123,595,80,675,81,63,1715,	0,487,1450,2139,3159,3932,4719,5344,
Chr01	29594120	29599828	TCONS_00004931	0	+	29594120	29599828	0	5	169,1538,1529,52,1010,	0,199,2376,4378,4698,
Chr01	29594120	29599828	TCONS_00004930	0	+	29594120	29599828	0	5	169,233,2297,52,1010,	0,199,1608,4378,4698,
Chr01	29619219	29620320	TCONS_00004944	0	+	29619219	29620320	0	1	1101,	0,
Chr01	29741235	29741991	TCONS_00004966	0	+	29741235	29741991	0	1	756,	0,
Chr01	29744910	29748655	TCONS_00013475	0	-	29744910	29748655	0	4	654,50,119,1086,	0,1714,2441,2659,
Chr01	29744910	29748667	TCONS_00013476	0	-	29744910	29748667	0	4	654,846,61,177,	0,1714,2659,3580,
Chr01	29755290	29760123	TCONS_00004968	0	+	29755290	29760123	0	2	2204,2542,	0,2291,
Chr01	29803090	29804850	TCONS_00004980	0	+	29803090	29804850	0	1	1760,	0,
Chr01	29861505	29861887	TCONS_00004994	0	+	29861505	29861887	0	1	382,	0,
Chr01	29925340	29926022	TCONS_00005004	0	+	29925340	29926022	0	1	682,	0,
Chr01	29937088	29937789	TCONS_00005006	0	+	29937088	29937789	0	1	701,	0,
Chr01	29977246	29981246	TCONS_00013524	0	-	29977246	29981246	0	4	2025,973,45,70,	0,2112,3175,3930,
Chr01	29982456	29986570	TCONS_00013526	0	-	29982456	29986570	0	6	1057,68,55,81,145,1862,	0,1151,1311,1477,2038,2252,
Chr01	29982456	29986558	TCONS_00013525	0	-	29982456	29986558	0	4	1057,68,55,2625,	0,1151,1311,1477,
Chr01	30073609	30082458	TCONS_00005057	0	+	30073609	30082458	0	3	565,74,1311,	0,6702,7538,
Chr01	30073783	30082458	TCONS_00005058	0	+	30073783	30082458	0	3	6602,125,1100,	0,7364,7575,
Chr01	30087151	30092773	TCONS_00005062	0	+	30087151	30092773	0	6	756,211,154,120,236,1758,	0,1125,1429,1703,3534,3864,
Chr01	30087151	30092773	TCONS_00005063	0	+	30087151	30092773	0	6	275,200,211,154,2067,1758,	0,556,1125,1429,1703,3864,
Chr01	30106644	30108147	TCONS_00013563	0	-	30106644	30108147	0	2	973,412,	0,1091,
Chr01	30111376	30117626	TCONS_00013564	0	-	30111376	30117626	0	2	1381,385,	0,5865,
Chr01	30111376	30117635	TCONS_00013565	0	-	30111376	30117635	0	2	1392,394,	0,5865,
Chr01	30113863	30117635	TCONS_00013566	0	-	30113863	30117635	0	2	1311,394,	0,3378,
Chr01	30113863	30117635	TCONS_00013567	0	-	30113863	30117635	0	1	3772,	0,
Chr01	30174136	30174489	TCONS_00005103	0	+	30174136	30174489	0	1	353,	0,
Chr01	30178696	30182785	TCONS_00013581	0	-	30178696	30182785	0	2	452,331,	0,3758,
Chr01	30179439	30182785	TCONS_00013582	0	-	30179439	30182785	0	1	3346,	0,
Chr01	30253918	30258127	TCONS_00005117	0	+	30253918	30258127	0	3	305,482,3033,	0,597,1176,
Chr01	30296989	30298249	TCONS_00013593	0	-	30296989	30298249	0	1	1260,	0,
Chr01	30297731	30298787	TCONS_00005137	0	+	30297731	30298787	0	1	1056,	0,
Chr01	30348873	30350108	TCONS_00013612	0	-	30348873	30350108	0	1	1235,	0,
Chr01	30449339	30453637	TCONS_00005174	0	+	30449339	30453637	0	2	2370,1377,	0,2921,
Chr01	30452804	30454950	TCONS_00013619	0	-	30452804	30454950	0	1	2146,	0,
Chr01	30470906	30472449	TCONS_00013634	0	-	30470906	30472449	0	2	642,814,	0,729,
Chr01	30497706	30504638	TCONS_00013643	0	-	30497706	30504638	0	4	619,2465,142,74,	0,4129,6696,6858,
Chr01	30504680	30507320	TCONS_00005198	0	+	30504680	30507320	0	3	190,84,219,	0,2014,2421,
Chr01	30504680	30510332	TCONS_00005199	0	+	30504680	30510332	0	4	190,84,821,219,	0,2014,2884,5433,
Chr01	30718738	30719315	TCONS_00013683	0	-	30718738	30719315	0	1	577,	0,
Chr01	30781649	30789051	TCONS_00013695	0	-	30781649	30789051	0	5	95,2663,385,331,235,	0,2333,5093,5601,7167,
Chr01	30920842	30926442	TCONS_00013729	0	-	30920842	30926442	0	1	5600,	0,
Chr01	30920842	30926424	TCONS_00013727	0	-	30920842	30926424	0	3	1676,113,210,	0,2203,5372,
Chr01	30920842	30926442	TCONS_00013728	0	-	30920842	30926442	0	2	1676,3397,	0,2203,
Chr01	30936302	30936930	TCONS_00013733	0	-	30936302	30936930	0	1	628,	0,
Chr01	31046155	31049611	TCONS_00013756	0	-	31046155	31049611	0	2	2661,681,	0,2775,
Chr01	31199434	31200946	TCONS_00005343	0	+	31199434	31200946	0	1	1512,	0,
Chr01	31266229	31267210	TCONS_00013778	0	-	31266229	31267210	0	1	981,	0,
Chr01	31427290	31430246	TCONS_00013808	0	-	31427290	31430246	0	2	2165,693,	0,2263,
Chr01	31514556	31515966	TCONS_00013817	0	-	31514556	31515966	0	1	1410,	0,
Chr01	31605983	31606942	TCONS_00005492	0	+	31605983	31606942	0	2	871,23,	0,936,
Chr01	31636596	31638107	TCONS_00005500	0	+	31636596	31638107	0	1	1511,	0,
Chr01	31699911	31700675	TCONS_00005516	0	+	31699911	31700675	0	1	764,	0,
Chr01	31703171	31704778	TCONS_00005517	0	+	31703171	31704778	0	1	1607,	0,
Chr01	31715978	31723744	TCONS_00005520	0	+	31715978	31723744	0	6	260,544,4318,650,75,408,	0,806,1443,5904,6716,7358,
Chr01	31791048	31799280	TCONS_00005536	0	+	31791048	31799280	0	4	2501,783,130,3970,	0,2870,4056,4262,
Chr01	31791061	31799280	TCONS_00005538	0	+	31791061	31799280	0	7	2260,90,150,125,130,266,3614,	0,2398,2857,3515,4043,4249,4605,
Chr01	31791061	31799280	TCONS_00005537	0	+	31791061	31799280	0	5	1438,240,90,1316,3970,	0,2020,2398,2857,4249,
Chr01	31791061	31799280	TCONS_00005539	0	+	31791061	31799280	0	5	1438,240,1775,137,3712,	0,2020,2398,4249,4507,
Chr01	31900514	31901256	TCONS_00005570	0	+	31900514	31901256	0	1	742,	0,
Chr01	31901402	31905141	TCONS_00005578	0	+	31901402	31905141	0	2	103,3541,	0,198,
Chr01	31905789	31906596	TCONS_00005579	0	+	31905789	31906596	0	1	807,	0,
Chr01	31988731	31991290	TCONS_00013907	0	-	31988731	31991290	0	1	2559,	0,
Chr01	32020450	32022436	TCONS_00013910	0	-	32020450	32022436	0	1	1986,	0,
Chr01	32037582	32040219	TCONS_00005625	0	+	32037582	32040219	0	1	2637,	0,
Chr01	32071893	32074503	TCONS_00005635	0	+	32071893	32074503	0	2	132,1613,	0,997,
Chr01	32110291	32111384	TCONS_00013925	0	-	32110291	32111384	0	1	1093,	0,
Chr01	32113251	32116008	TCONS_00005645	0	+	32113251	32116008	0	2	346,2330,	0,427,
Chr01	32206939	32212436	TCONS_00013948	0	-	32206939	32212436	0	10	5,84,101,93,72,120,51,189,1050,559,	0,119,283,741,1708,2199,2399,3311,3789,4938,
Chr01	32213919	32215005	TCONS_00013950	0	-	32213919	32215005	0	1	1086,	0,
Chr01	32316027	32317620	TCONS_00013963	0	-	32316027	32317620	0	2	619,868,	0,725,
Chr01	32323295	32325887	TCONS_00013965	0	-	32323295	32325887	0	1	2592,	0,
Chr01	32327918	32328630	TCONS_00013967	0	-	32327918	32328630	0	1	712,	0,
Chr01	32523930	32527533	TCONS_00005727	0	+	32523930	32527533	0	2	594,2902,	0,701,
Chr01	32523930	32527533	TCONS_00005726	0	+	32523930	32527533	0	4	594,850,112,691,	0,701,2050,2912,
Chr01	32528770	32529355	TCONS_00014024	0	-	32528770	32529355	0	1	585,	0,
Chr01	32643258	32644049	TCONS_00005752	0	+	32643258	32644049	0	1	791,	0,
Chr01	32729244	32729972	TCONS_00005772	0	+	32729244	32729972	0	1	728,	0,
Chr01	32741240	32752389	TCONS_00005784	0	+	32741240	32752389	0	9	743,1031,3277,159,1830,87,95,136,2690,	0,850,1984,5379,5563,7602,7793,8227,8459,
Chr01	32763324	32765242	TCONS_00014069	0	-	32763324	32765242	0	1	1918,	0,
Chr01	32824648	32826970	TCONS_00014084	0	-	32824648	32826970	0	1	2322,	0,
Chr01	32844150	32852865	TCONS_00005806	0	+	32844150	32852865	0	9	2828,169,96,61,65,75,76,164,1037,	0,4222,4583,5309,5659,6381,6553,7420,7678,
Chr01	32844150	32852865	TCONS_00005809	0	+	32844150	32852865	0	10	434,920,87,52,152,96,61,65,1203,1037,	0,919,2560,2776,4241,4583,5309,5659,6381,7678,
Chr01	32844150	32852865	TCONS_00005807	0	+	32844150	32852865	0	11	434,51,34,1831,96,61,65,75,76,164,1037,	0,919,1805,2560,4583,5309,5659,6381,6553,7420,7678,
Chr01	32847849	32852865	TCONS_00005810	0	+	32847849	32852865	0	7	692,96,61,65,75,1031,1037,	0,884,1610,1960,2682,2854,3979,
Chr01	32923056	32926625	TCONS_00014105	0	-	32923056	32926625	0	2	1333,2151,	0,1418,
Chr01	32966413	32970029	TCONS_00005827	0	+	32966413	32970029	0	4	255,128,554,1268,	0,375,1447,2348,
Chr01	32989797	32990566	TCONS_00005843	0	+	32989797	32990566	0	1	769,	0,
Chr01	33011142	33020854	TCONS_00014150	0	-	33011142	33020854	0	16	1571,76,111,159,40,65,172,180,132,183,504,213,186,121,76,153,	0,3511,3677,4349,4744,4877,5720,5998,6634,6855,7285,7872,8199,8463,8850,9559,
Chr01	33101991	33102653	TCONS_00005856	0	+	33101991	33102653	0	1	662,	0,
Chr01	33118505	33120097	TCONS_00014170	0	-	33118505	33120097	0	1	1592,	0,
Chr01	33119021	33119980	TCONS_00005857	0	+	33119021	33119980	0	1	959,	0,
Chr01	33157723	33162878	TCONS_00014177	0	-	33157723	33162878	0	7	3336,144,99,98,204,119,79,	0,3554,4058,4248,4537,4834,5076,
Chr01	33164811	33165060	TCONS_00005867	0	+	33164811	33165060	0	1	249,	0,
Chr01	33231993	33233544	TCONS_00014197	0	-	33231993	33233544	0	3	657,85,1,	0,736,1550,
Chr01	33250388	33252878	TCONS_00005872	0	+	33250388	33252878	0	1	2490,	0,
Chr01	33253714	33255227	TCONS_00014207	0	-	33253714	33255227	0	1	1513,	0,
Chr01	33270657	33272884	TCONS_00005875	0	+	33270657	33272884	0	1	2227,	0,
Chr01	33332792	33334295	TCONS_00014219	0	-	33332792	33334295	0	1	1503,	0,
Chr01	33434202	33437308	TCONS_00014236	0	-	33434202	33437308	0	5	450,831,665,83,573,	0,616,1576,2349,2533,
Chr01	33434972	33437308	TCONS_00014238	0	-	33434972	33437308	0	4	677,662,83,576,	0,806,1576,1760,
Chr01	33471835	33472440	TCONS_00014250	0	-	33471835	33472440	0	1	605,	0,
Chr01	33548851	33549109	TCONS_00005927	0	+	33548851	33549109	0	1	258,	0,
Chr01	33642190	33642817	TCONS_00014308	0	-	33642190	33642817	0	1	627,	0,
Chr01	33689571	33690448	TCONS_00005960	0	+	33689571	33690448	0	1	877,	0,
Chr01	33732442	33737967	TCONS_00014332	0	-	33732442	33737967	0	3	797,231,4296,	0,896,1229,
Chr01	33808627	33818082	TCONS_00005995	0	+	33808627	33818082	0	10	229,115,84,2425,1400,44,2019,98,234,575,	0,346,901,1039,3580,5085,6242,8340,8575,8880,
Chr01	33808627	33818082	TCONS_00005996	0	+	33808627	33818082	0	11	229,115,84,3941,110,797,113,228,98,234,575,	0,346,901,1039,5085,6242,7447,8033,8340,8575,8880,
Chr01	33818281	33820133	TCONS_00014345	0	-	33818281	33820133	0	1	1852,	0,
Chr01	33853729	33853882	TCONS_00006016	0	+	33853729	33853882	0	1	153,	0,
Chr01	33933328	33939122	TCONS_00014361	0	-	33933328	33939122	0	3	601,3182,24,	0,1525,5770,
Chr01	34073814	34074769	TCONS_00014413	0	-	34073814	34074769	0	1	955,	0,
Chr01	34079545	34080003	TCONS_00006057	0	+	34079545	34080003	0	1	458,	0,
Chr01	34087690	34087990	TCONS_00006058	0	+	34087690	34087990	0	1	300,	0,
Chr01	34151349	34151684	TCONS_00014434	0	-	34151349	34151684	0	1	335,	0,
Chr01	34152710	34153150	TCONS_00014435	0	-	34152710	34153150	0	1	440,	0,
Chr01	34181243	34182661	TCONS_00014443	0	-	34181243	34182661	0	1	1418,	0,
Chr01	34181831	34182775	TCONS_00006066	0	+	34181831	34182775	0	1	944,	0,
Chr01	34510375	34510762	TCONS_00014524	0	-	34510375	34510762	0	1	387,	0,
Chr01	34513533	34514921	TCONS_00006133	0	+	34513533	34514921	0	1	1388,	0,
Chr01	34549078	34556790	TCONS_00006142	0	+	34549078	34556790	0	4	1323,828,194,4616,	0,1516,2526,3096,
Chr01	34549078	34556790	TCONS_00006141	0	+	34549078	34556790	0	2	4296,3273,	0,4439,
Chr01	34549078	34556790	TCONS_00006143	0	+	34549078	34556790	0	4	1754,194,68,3495,	0,2526,3096,4217,
Chr01	34549160	34556790	TCONS_00006146	0	+	34549160	34556790	0	4	1241,778,194,4616,	0,1484,2444,3014,
Chr01	34549160	34556790	TCONS_00006145	0	+	34549160	34556790	0	4	2638,68,85,3170,	0,3014,4135,4460,
Chr01	34549162	34556790	TCONS_00006149	0	+	34549162	34556790	0	3	1239,2730,3362,	0,1482,4266,
Chr01	34549162	34556790	TCONS_00006148	0	+	34549162	34556790	0	4	1670,40,194,4616,	0,2220,2442,3012,
Chr01	34575831	34576442	TCONS_00006157	0	+	34575831	34576442	0	1	611,	0,
Chr01	34600273	34602235	TCONS_00006173	0	+	34600273	34602235	0	1	1962,	0,
Chr01	34615974	34616614	TCONS_00014548	0	-	34615974	34616614	0	1	640,	0,
Chr01	34616737	34617127	TCONS_00014549	0	-	34616737	34617127	0	1	390,	0,
Chr01	34747035	34748089	TCONS_00014575	0	-	34747035	34748089	0	1	1054,	0,
Chr01	34758127	34762220	TCONS_00006210	0	+	34758127	34762220	0	3	603,1282,1004,	0,685,3089,
Chr01	34758127	34762220	TCONS_00006209	0	+	34758127	34762220	0	3	603,73,2298,	0,688,1795,
Chr01	34758127	34762220	TCONS_00006211	0	+	34758127	34762220	0	2	603,3408,	0,685,
Chr01	34905321	34906215	TCONS_00006231	0	+	34905321	34906215	0	1	894,	0,
Chr01	34916435	34917809	TCONS_00006232	0	+	34916435	34917809	0	1	1374,	0,
Chr01	34939565	34944477	TCONS_00014623	0	-	34939565	34944477	0	5	1559,99,168,403,2322,	0,1659,1849,2105,2590,
Chr01	34939565	34944493	TCONS_00014624	0	-	34939565	34944493	0	7	1559,99,168,289,45,83,352,	0,1659,1849,2105,2463,2590,4576,
Chr01	34939565	34944477	TCONS_00014620	0	-	34939565	34944477	0	3	2017,205,336,	0,2105,4576,
Chr01	34962985	34971411	TCONS_00014634	0	-	34962985	34971411	0	8	3012,39,98,58,2775,26,622,359,	0,3163,3851,4146,4277,7164,7256,8067,
Chr01	34962985	34971411	TCONS_00014633	0	-	34962985	34971411	0	6	3949,158,2775,39,496,359,	0,4046,4277,7164,7382,8067,
Chr01	34962985	34971411	TCONS_00014629	0	-	34962985	34971411	0	6	3202,846,240,39,496,359,	0,3851,6812,7164,7382,8067,
Chr01	34980398	34981800	TCONS_00014639	0	-	34980398	34981800	0	1	1402,	0,
Chr01	34980987	34982219	TCONS_00006251	0	+	34980987	34982219	0	1	1232,	0,
Chr01	34982024	34983342	TCONS_00014640	0	-	34982024	34983342	0	1	1318,	0,
Chr01	34986622	34988137	TCONS_00014642	0	-	34986622	34988137	0	1	1515,	0,
Chr01	35044455	35048712	TCONS_00014656	0	-	35044455	35048712	0	1	4257,	0,
Chr01	35044455	35048712	TCONS_00014655	0	-	35044455	35048712	0	2	659,1203,	0,3054,
Chr01	35049584	35063679	TCONS_00006266	0	+	35049584	35063679	0	7	323,1979,4671,1167,146,1376,1184,	0,2435,4539,9368,10625,10869,12911,
Chr01	35049584	35063679	TCONS_00006265	0	+	35049584	35063679	0	8	323,313,166,272,4671,1167,146,3226,	0,2435,3768,4142,4539,9368,10625,10869,
Chr01	35049679	35063679	TCONS_00006268	0	+	35049679	35063679	0	8	228,507,183,143,61,3822,3671,1184,	0,2340,3656,3966,4258,4444,8479,12816,
Chr01	35049679	35063679	TCONS_00006272	0	+	35049679	35063679	0	6	228,328,1320,331,5350,3470,	0,2340,2789,4253,5090,10530,
Chr01	35049679	35063679	TCONS_00006270	0	+	35049679	35063679	0	10	228,313,58,183,62,66,4671,1167,146,3171,	0,2340,2789,3656,4047,4253,4444,9273,10530,10829,
Chr01	35049679	35063679	TCONS_00006271	0	+	35049679	35063679	0	12	228,328,58,183,62,66,4671,1167,146,1012,104,1184,	0,2340,2789,3656,4047,4253,4444,9273,10530,10829,12046,12816,
Chr01	35051693	35063679	TCONS_00006275	0	+	35051693	35063679	0	8	654,70,441,66,5996,146,1376,1184,	0,775,1654,2239,2430,8516,8760,10802,
Chr01	35051693	35063679	TCONS_00006276	0	+	35051693	35063679	0	13	654,58,183,62,66,140,4025,1167,146,213,37,104,1184,	0,775,1642,2033,2239,2430,3076,7259,8516,8815,9790,10032,10802,
Chr01	35051729	35063679	TCONS_00006277	0	+	35051729	35063679	0	7	797,183,353,140,5350,146,3226,	0,1606,1916,2394,3040,8480,8724,
Chr01	35051742	35063679	TCONS_00006279	0	+	35051742	35063679	0	8	590,58,183,62,66,4671,2877,1184,	0,726,1593,1984,2190,2381,7210,10753,
Chr01	35051742	35063679	TCONS_00006278	0	+	35051742	35063679	0	9	605,58,453,56,140,5725,146,214,2196,	0,726,1593,2200,2381,2652,8467,8766,9741,
Chr01	35051753	35063679	TCONS_00006280	0	+	35051753	35063679	0	10	575,1050,62,66,140,4400,1769,37,104,1184,	0,715,1973,2179,2370,2641,7199,9730,9972,10742,
Chr01	35051796	35058044	TCONS_00006281	0	+	35051796	35058044	0	7	536,58,183,62,61,140,3275,	0,672,1539,1930,2141,2327,2973,
Chr01	35102826	35103614	TCONS_00014662	0	-	35102826	35103614	0	1	788,	0,
Chr01	35178727	35179025	TCONS_00014666	0	-	35178727	35179025	0	1	298,	0,
Chr01	35184464	35187312	TCONS_00014667	0	-	35184464	35187312	0	1	2848,	0,
Chr01	35375611	35376548	TCONS_00014689	0	-	35375611	35376548	0	1	937,	0,
Chr01	35405179	35405637	TCONS_00014701	0	-	35405179	35405637	0	1	458,	0,
Chr01	35434444	35435648	TCONS_00006354	0	+	35434444	35435648	0	1	1204,	0,
Chr01	35436631	35442286	TCONS_00006360	0	+	35436631	35442286	0	3	870,69,2390,	0,945,3265,
Chr01	35466832	35467494	TCONS_00006364	0	+	35466832	35467494	0	1	662,	0,
Chr01	35474286	35475009	TCONS_00006365	0	+	35474286	35475009	0	1	723,	0,
Chr01	35488222	35488910	TCONS_00014720	0	-	35488222	35488910	0	1	688,	0,
Chr01	35488264	35489358	TCONS_00006367	0	+	35488264	35489358	0	1	1094,	0,
Chr01	35491286	35492329	TCONS_00006368	0	+	35491286	35492329	0	1	1043,	0,
Chr01	35510929	35511755	TCONS_00006370	0	+	35510929	35511755	0	1	826,	0,
Chr01	35519127	35522020	TCONS_00006371	0	+	35519127	35522020	0	1	2893,	0,
Chr01	35520057	35520766	TCONS_00014727	0	-	35520057	35520766	0	1	709,	0,
Chr01	35520945	35521849	TCONS_00014728	0	-	35520945	35521849	0	1	904,	0,
Chr01	35524496	35527511	TCONS_00006372	0	+	35524496	35527511	0	4	849,87,78,1641,	0,1035,1208,1374,
Chr01	35528106	35528487	TCONS_00006374	0	+	35528106	35528487	0	1	381,	0,
Chr01	35604403	35604648	TCONS_00014744	0	-	35604403	35604648	0	1	245,	0,
Chr01	35609633	35610064	TCONS_00006383	0	+	35609633	35610064	0	1	431,	0,
Chr01	35617289	35617607	TCONS_00006387	0	+	35617289	35617607	0	1	318,	0,
Chr01	35691493	35695064	TCONS_00006398	0	+	35691493	35695064	0	4	2523,80,111,103,	0,2611,2778,3468,
Chr01	35702701	35711351	TCONS_00006404	0	+	35702701	35711351	0	4	235,151,1101,1178,	0,5270,6284,7472,
Chr01	35702707	35711351	TCONS_00006406	0	+	35702707	35711351	0	5	3718,151,1101,67,941,	0,5264,6278,7466,7703,
Chr01	35702707	35711351	TCONS_00006405	0	+	35702707	35711351	0	4	229,2599,1101,1071,	0,2816,6278,7573,
Chr01	35711603	35716805	TCONS_00006413	0	+	35711603	35716805	0	2	341,2245,	0,2957,
Chr01	35711603	35716805	TCONS_00006412	0	+	35711603	35716805	0	2	341,2611,	0,2591,
Chr01	35718986	35722016	TCONS_00006414	0	+	35718986	35722016	0	1	3030,	0,
Chr01	35718986	35726378	TCONS_00006415	0	+	35718986	35726378	0	2	173,953,	0,6439,
Chr01	35719161	35726378	TCONS_00006416	0	+	35719161	35726378	0	2	6,945,	0,6272,
Chr01	35722433	35726378	TCONS_00006417	0	+	35722433	35726378	0	1	3945,	0,
Chr01	35730676	35731913	TCONS_00014757	0	-	35730676	35731913	0	1	1237,	0,
Chr01	35739152	35739907	TCONS_00014761	0	-	35739152	35739907	0	1	755,	0,
Chr01	35762507	35768305	TCONS_00006421	0	+	35762507	35768305	0	2	276,1836,	0,3962,
Chr01	35762512	35765432	TCONS_00006422	0	+	35762512	35765432	0	1	2920,	0,
Chr01	35765521	35768305	TCONS_00006425	0	+	35765521	35768305	0	1	2784,	0,
Chr01	35775014	35782614	TCONS_00006426	0	+	35775014	35782614	0	2	118,1138,	0,6462,
Chr01	35775016	35777435	TCONS_00006427	0	+	35775016	35777435	0	1	2419,	0,
Chr01	35778405	35779343	TCONS_00006429	0	+	35778405	35779343	0	1	938,	0,
Chr01	35779422	35782614	TCONS_00006430	0	+	35779422	35782614	0	1	3192,	0,
Chr01	35788698	35794896	TCONS_00006432	0	+	35788698	35794896	0	3	197,79,1557,	0,3032,4641,
Chr01	35788698	35793131	TCONS_00006431	0	+	35788698	35793131	0	2	197,1401,	0,3032,
Chr01	35788707	35794896	TCONS_00006433	0	+	35788707	35794896	0	3	188,74,1557,	0,3028,4632,
Chr01	35806471	35808426	TCONS_00014773	0	-	35806471	35808426	0	1	1955,	0,
Chr01	35808633	35809262	TCONS_00014774	0	-	35808633	35809262	0	1	629,	0,
Chr01	35833738	35835239	TCONS_00006444	0	+	35833738	35835239	0	1	1501,	0,
Chr01	35997436	36000000	TCONS_00014843	0	-	35997436	36000000	0	3	1126,59,509,	0,1886,2055,
Chr01	35997436	35999932	TCONS_00014842	0	-	35997436	35999932	0	2	1945,441,	0,2055,
Chr01	36060363	36070281	TCONS_00014853	0	-	36060363	36070281	0	5	1179,138,6437,182,87,	0,1284,1560,9599,9831,
Chr01	36060363	36070281	TCONS_00014849	0	-	36060363	36070281	0	4	1179,138,8221,87,	0,1284,1560,9831,
Chr01	36061594	36070281	TCONS_00014857	0	-	36061594	36070281	0	4	977,40,182,87,	0,6726,8368,8600,
Chr01	36148934	36149672	TCONS_00006496	0	+	36148934	36149672	0	1	738,	0,
Chr01	36212024	36217670	TCONS_00006517	0	+	36212024	36217670	0	3	294,3210,1935,	0,384,3711,
Chr01	36212024	36217670	TCONS_00006519	0	+	36212024	36217670	0	3	1513,1155,1935,	0,2439,3711,
Chr01	36212024	36217670	TCONS_00006516	0	+	36212024	36217670	0	4	294,110,2202,1935,	0,384,1392,3711,
Chr01	36267061	36267458	TCONS_00006531	0	+	36267061	36267458	0	1	397,	0,
Chr01	36391547	36391844	TCONS_00014912	0	-	36391547	36391844	0	1	297,	0,
Chr01	36527275	36529872	TCONS_00014946	0	-	36527275	36529872	0	1	2597,	0,
Chr01	36538174	36541468	TCONS_00014949	0	-	36538174	36541468	0	2	1901,310,	0,2984,
Chr01	36559018	36563384	TCONS_00014952	0	-	36559018	36563384	0	1	4366,	0,
Chr01	36754526	36755736	TCONS_00014983	0	-	36754526	36755736	0	1	1210,	0,
Chr01	36893413	36897763	TCONS_00015011	0	-	36893413	36897763	0	5	1809,120,132,68,473,	0,1918,2269,2473,3877,
Chr01	37025961	37031300	TCONS_00015061	0	-	37025961	37031300	0	3	4650,68,405,	0,4754,4934,
Chr01	37025961	37031274	TCONS_00015060	0	-	37025961	37031274	0	4	1195,2660,71,379,	0,1990,4754,4934,
Chr01	37025961	37031261	TCONS_00015059	0	-	37025961	37031261	0	4	1195,2660,68,366,	0,1990,4754,4934,
Chr01	37078271	37079886	TCONS_00006708	0	+	37078271	37079886	0	1	1615,	0,
Chr01	37153332	37154129	TCONS_00006715	0	+	37153332	37154129	0	1	797,	0,
Chr01	37273841	37274607	TCONS_00015144	0	-	37273841	37274607	0	2	570,37,	0,729,
Chr01	37275283	37280370	TCONS_00015151	0	-	37275283	37280370	0	5	1017,61,87,116,2683,	0,1185,1359,2149,2404,
Chr01	37275283	37279739	TCONS_00015147	0	-	37275283	37279739	0	7	1017,46,87,116,165,97,678,	0,1200,1359,2149,2404,3164,3778,
Chr01	37275283	37280353	TCONS_00015150	0	-	37275283	37280353	0	5	1017,46,87,116,2666,	0,1200,1359,2149,2404,
Chr01	37275283	37279739	TCONS_00015146	0	-	37275283	37279739	0	4	1281,87,116,2052,	0,1359,2149,2404,
Chr01	37275283	37280353	TCONS_00015148	0	-	37275283	37280353	0	3	1017,1065,2666,	0,1200,2404,
Chr01	37275283	37280512	TCONS_00015153	0	-	37275283	37280512	0	4	1017,116,1699,689,	0,2149,2404,4540,
Chr01	37301232	37302747	TCONS_00015158	0	-	37301232	37302747	0	1	1515,	0,
Chr01	37329786	37330741	TCONS_00006765	0	+	37329786	37330741	0	1	955,	0,
Chr01	37350653	37352507	TCONS_00006768	0	+	37350653	37352507	0	1	1854,	0,
Chr01	37357723	37357984	TCONS_00006770	0	+	37357723	37357984	0	1	261,	0,
Chr01	37468154	37469772	TCONS_00015187	0	-	37468154	37469772	0	1	1618,	0,
Chr01	37490731	37493484	TCONS_00015196	0	-	37490731	37493484	0	2	2,2586,	0,167,
Chr01	37550439	37554065	TCONS_00006791	0	+	37550439	37554065	0	3	440,1350,1694,	0,556,1932,
Chr01	37569162	37569533	TCONS_00015205	0	-	37569162	37569533	0	1	371,	0,
Chr01	37588136	37588767	TCONS_00015206	0	-	37588136	37588767	0	1	631,	0,
Chr01	37645407	37651201	TCONS_00015220	0	-	37645407	37651201	0	2	4233,427,	0,5367,
Chr01	37673550	37674244	TCONS_00015223	0	-	37673550	37674244	0	1	694,	0,
Chr01	37677157	37678521	TCONS_00015224	0	-	37677157	37678521	0	1	1364,	0,
Chr01	37684045	37689997	TCONS_00006825	0	+	37684045	37689997	0	5	3086,239,131,105,1477,	0,3171,3495,4276,4475,
Chr01	37684045	37689997	TCONS_00006826	0	+	37684045	37689997	0	5	3086,96,61,886,1477,	0,3171,3349,3495,4475,
Chr01	37684111	37689997	TCONS_00006827	0	+	37684111	37689997	0	8	368,157,102,179,239,131,107,1477,	0,1492,2421,2841,3105,3429,4210,4409,
Chr01	37684256	37689997	TCONS_00006830	0	+	37684256	37689997	0	3	223,2823,1477,	0,1347,4264,
Chr01	37684256	37689997	TCONS_00006829	0	+	37684256	37689997	0	8	1504,156,179,96,61,131,105,1477,	0,2222,2696,2960,3138,3284,4065,4264,
Chr01	37703735	37704221	TCONS_00015234	0	-	37703735	37704221	0	1	486,	0,
Chr01	37821765	37822972	TCONS_00006871	0	+	37821765	37822972	0	1	1207,	0,
Chr01	37826918	37829669	TCONS_00006873	0	+	37826918	37829669	0	5	279,73,173,55,1014,	0,774,1296,1600,1737,
Chr01	38058576	38067792	TCONS_00006920	0	+	38058576	38067792	0	6	640,211,2939,201,2925,1224,	0,1072,1450,4492,4952,7992,
Chr01	38058588	38067792	TCONS_00006922	0	+	38058588	38067792	0	5	628,211,2939,3385,1224,	0,1060,1438,4480,7980,
Chr01	38058704	38067792	TCONS_00006923	0	+	38058704	38067792	0	4	1155,2939,3385,1224,	0,1322,4364,7864,
Chr01	38058704	38067792	TCONS_00006924	0	+	38058704	38067792	0	5	847,211,2939,201,4264,	0,944,1322,4364,4824,
Chr01	38067907	38068733	TCONS_00006929	0	+	38067907	38068733	0	1	826,	0,
Chr01	38068831	38070439	TCONS_00006930	0	+	38068831	38070439	0	1	1608,	0,
Chr01	38124605	38125533	TCONS_00015328	0	-	38124605	38125533	0	1	928,	0,
Chr01	38189230	38190220	TCONS_00015346	0	-	38189230	38190220	0	1	990,	0,
Chr01	38194022	38195771	TCONS_00006942	0	+	38194022	38195771	0	1	1749,	0,
Chr01	38238514	38239084	TCONS_00015348	0	-	38238514	38239084	0	1	570,	0,
Chr01	38254105	38255538	TCONS_00015349	0	-	38254105	38255538	0	3	743,100,1,	0,1263,1432,
Chr01	38299113	38301129	TCONS_00015377	0	-	38299113	38301129	0	2	1424,478,	0,1538,
Chr01	38407390	38408088	TCONS_00006984	0	+	38407390	38408088	0	1	698,	0,
Chr01	38465959	38472724	TCONS_00015404	0	-	38465959	38472724	0	3	1483,3804,171,	0,1555,6594,
Chr01	38465959	38471648	TCONS_00015403	0	-	38465959	38471648	0	2	1483,4134,	0,1555,
Chr01	38475023	38476671	TCONS_00006999	0	+	38475023	38476671	0	2	264,1228,	0,420,
Chr01	38582385	38592669	TCONS_00015423	0	-	38582385	38592669	0	3	8474,182,975,	0,8854,9309,
Chr01	38582385	38593336	TCONS_00015424	0	-	38582385	38593336	0	3	8474,182,1695,	0,8854,9256,
Chr01	38582385	38592669	TCONS_00015422	0	-	38582385	38592669	0	3	7746,1247,1028,	0,7789,9256,
Chr01	38582385	38593336	TCONS_00015425	0	-	38582385	38593336	0	2	8474,2097,	0,8854,
Chr01	38587599	38588370	TCONS_00007028	0	+	38587599	38588370	0	1	771,	0,
Chr01	38640492	38642644	TCONS_00015433	0	-	38640492	38642644	0	1	2152,	0,
Chr01	38640492	38642660	TCONS_00015434	0	-	38640492	38642660	0	3	857,167,336,	0,1016,1832,
Chr01	38646092	38646802	TCONS_00015436	0	-	38646092	38646802	0	1	710,	0,
Chr01	38768370	38769119	TCONS_00007080	0	+	38768370	38769119	0	1	749,	0,
Chr01	39005518	39011553	TCONS_00015508	0	-	39005518	39011553	0	10	140,205,94,104,450,84,171,114,1339,308,	0,243,852,1033,1573,2213,2495,2747,2954,5727,
Chr01	39339377	39348849	TCONS_00015583	0	-	39339377	39348849	0	6	3438,1488,390,151,73,315,	0,3996,5616,6141,7962,9157,
Chr01	39339377	39348946	TCONS_00015585	0	-	39339377	39348946	0	5	3239,972,1196,73,412,	0,3335,5096,7962,9157,
Chr01	39339377	39349057	TCONS_00015588	0	-	39339377	39349057	0	5	3438,1858,151,73,523,	0,4148,6141,7962,9157,
Chr01	39339377	39348946	TCONS_00015586	0	-	39339377	39348946	0	6	3438,159,390,151,73,412,	0,4148,5616,6141,7962,9157,
Chr01	39339377	39348530	TCONS_00015581	0	-	39339377	39348530	0	4	5484,390,151,1191,	0,5616,6141,7962,
Chr01	39339377	39348946	TCONS_00015584	0	-	39339377	39348946	0	4	3907,2286,77,412,	0,4006,7962,9157,
Chr01	39361011	39364362	TCONS_00015593	0	-	39361011	39364362	0	3	939,368,1602,	0,1019,1749,
Chr01	39366491	39368112	TCONS_00015597	0	-	39366491	39368112	0	1	1621,	0,
Chr01	39415488	39417114	TCONS_00015605	0	-	39415488	39417114	0	1	1626,	0,
Chr01	39431695	39433659	TCONS_00015610	0	-	39431695	39433659	0	2	1367,345,	0,1619,
Chr01	39461365	39462622	TCONS_00007233	0	+	39461365	39462622	0	1	1257,	0,
Chr01	39651711	39652173	TCONS_00015666	0	-	39651711	39652173	0	1	462,	0,
Chr01	39662977	39663387	TCONS_00015669	0	-	39662977	39663387	0	1	410,	0,
Chr01	39726882	39727488	TCONS_00007296	0	+	39726882	39727488	0	1	606,	0,
Chr01	39736933	39745838	TCONS_00015694	0	-	39736933	39745838	0	8	868,1114,95,87,136,1131,230,329,	0,1092,2316,3167,5325,5576,8156,8576,
Chr01	39743756	39745834	TCONS_00015700	0	-	39743756	39745834	0	2	1563,325,	0,1753,
Chr01	39758753	39760014	TCONS_00015703	0	-	39758753	39760014	0	1	1261,	0,
Chr01	39804878	39805348	TCONS_00015718	0	-	39804878	39805348	0	1	470,	0,
Chr01	39829808	39830423	TCONS_00007320	0	+	39829808	39830423	0	1	615,	0,
Chr01	39829826	39830421	TCONS_00015721	0	-	39829826	39830421	0	1	595,	0,
Chr01	39842811	39843615	TCONS_00007321	0	+	39842811	39843615	0	2	178,513,	0,291,
Chr01	39842866	39845531	TCONS_00015725	0	-	39842866	39845531	0	4	123,132,69,389,	0,236,2108,2276,
Chr01	39843943	39844303	TCONS_00007323	0	+	39843943	39844303	0	1	360,	0,
Chr01	39905685	39906354	TCONS_00015740	0	-	39905685	39906354	0	1	669,	0,
Chr01	39913766	39914507	TCONS_00007334	0	+	39913766	39914507	0	1	741,	0,
Chr01	39960080	39961836	TCONS_00015756	0	-	39960080	39961836	0	1	1756,	0,
Chr01	39964385	39971700	TCONS_00015757	0	-	39964385	39971700	0	3	871,2407,211,	0,995,7104,
Chr01	39980870	39985157	TCONS_00015762	0	-	39980870	39985157	0	4	174,95,115,1955,	0,517,1932,2332,
Chr01	40121588	40123165	TCONS_00007371	0	+	40121588	40123165	0	2	1100,398,	0,1179,
Chr01	40121595	40123165	TCONS_00007372	0	+	40121595	40123165	0	3	1093,74,63,	0,1172,1507,
Chr01	40257006	40261293	TCONS_00007422	0	+	40257006	40261293	0	4	3088,196,418,218,	0,3193,3614,4069,
Chr01	40257006	40261293	TCONS_00007423	0	+	40257006	40261293	0	5	227,128,2037,196,673,	0,832,1051,3193,3614,
Chr01	40356223	40364504	TCONS_00007464	0	+	40356223	40364504	0	13	197,217,117,468,45,1851,139,256,66,1850,87,133,176,	0,335,1253,1596,2199,2517,4605,4825,5155,5351,7318,7595,8105,
Chr01	40382011	40382348	TCONS_00007466	0	+	40382011	40382348	0	1	337,	0,
Chr01	40382043	40382347	TCONS_00015864	0	-	40382043	40382347	0	1	304,	0,
Chr01	40384101	40384436	TCONS_00015865	0	-	40384101	40384436	0	1	335,	0,
Chr01	40384103	40384433	TCONS_00007467	0	+	40384103	40384433	0	1	330,	0,
Chr01	40385780	40386217	TCONS_00007468	0	+	40385780	40386217	0	1	437,	0,
Chr01	40385781	40386217	TCONS_00015866	0	-	40385781	40386217	0	1	436,	0,
Chr01	40388953	40389897	TCONS_00015868	0	-	40388953	40389897	0	1	944,	0,
Chr01	40390315	40391104	TCONS_00015869	0	-	40390315	40391104	0	1	789,	0,
Chr01	40391912	40392452	TCONS_00015870	0	-	40391912	40392452	0	1	540,	0,
Chr01	40393647	40393910	TCONS_00015871	0	-	40393647	40393910	0	1	263,	0,
Chr01	40394153	40394436	TCONS_00015872	0	-	40394153	40394436	0	1	283,	0,
Chr01	40394153	40394432	TCONS_00007472	0	+	40394153	40394432	0	1	279,	0,
Chr01	40394639	40396286	TCONS_00007473	0	+	40394639	40396286	0	1	1647,	0,
Chr01	40397756	40399141	TCONS_00007474	0	+	40397756	40399141	0	1	1385,	0,
Chr01	40400263	40405942	TCONS_00015879	0	-	40400263	40405942	0	10	880,96,153,110,62,859,120,65,566,1712,	0,977,1192,1524,1714,1891,2858,3167,3319,3967,
Chr01	40400263	40405942	TCONS_00015875	0	-	40400263	40405942	0	12	880,96,153,110,51,898,120,65,103,226,111,1474,	0,977,1192,1524,1714,1852,2858,3167,3319,3659,3967,4205,
Chr01	40400263	40405942	TCONS_00015877	0	-	40400263	40405942	0	10	880,96,153,110,51,157,96,121,65,2360,	0,977,1192,1524,1714,1852,2654,2858,3167,3319,
Chr01	40400263	40405942	TCONS_00015876	0	-	40400263	40405942	0	9	420,424,96,153,110,1264,65,759,583,	0,456,977,1192,1524,1714,3167,3319,5096,
Chr01	40400263	40405942	TCONS_00015878	0	-	40400263	40405942	0	12	880,96,153,110,51,898,120,65,103,226,111,583,	0,977,1192,1524,1714,1852,2858,3167,3319,3659,3967,5096,
Chr01	40407181	40411726	TCONS_00007475	0	+	40407181	40411726	0	3	128,1488,57,	0,2709,4488,
Chr01	40568643	40577161	TCONS_00007507	0	+	40568643	40577161	0	3	79,3058,30,	0,4282,8488,
Chr01	40568664	40576251	TCONS_00007509	0	+	40568664	40576251	0	2	58,3326,	0,4261,
Chr01	40568706	40576251	TCONS_00007510	0	+	40568706	40576251	0	3	16,75,2693,	0,4219,4852,
Chr01	40662872	40667662	TCONS_00015937	0	-	40662872	40667662	0	3	1786,165,2619,	0,1930,2171,
Chr01	40662872	40667662	TCONS_00015939	0	-	40662872	40667662	0	4	1089,244,1028,1717,	0,1542,1930,3073,
Chr01	40934358	40938316	TCONS_00016031	0	-	40934358	40938316	0	4	803,250,86,335,	0,2077,2605,3623,
Chr01	40934358	40938365	TCONS_00016032	0	-	40934358	40938365	0	3	2327,86,384,	0,2605,3623,
Chr01	40938245	40940645	TCONS_00007578	0	+	40938245	40940645	0	4	94,126,74,644,	0,421,618,1756,
Chr01	40958117	40959967	TCONS_00007586	0	+	40958117	40959967	0	1	1850,	0,
Chr01	40962200	40962979	TCONS_00007588	0	+	40962200	40962979	0	1	779,	0,
Chr01	40966775	40967327	TCONS_00007589	0	+	40966775	40967327	0	1	552,	0,
Chr01	41068307	41069795	TCONS_00016059	0	-	41068307	41069795	0	1	1488,	0,
Chr01	41068407	41069904	TCONS_00007602	0	+	41068407	41069904	0	1	1497,	0,
Chr01	41156178	41158287	TCONS_00016073	0	-	41156178	41158287	0	2	1021,946,	0,1163,
Chr01	41245157	41246852	TCONS_00007636	0	+	41245157	41246852	0	2	1417,35,	0,1660,
Chr01	41315355	41322026	TCONS_00016113	0	-	41315355	41322026	0	3	105,5255,323,	0,1003,6348,
Chr01	41367978	41368468	TCONS_00007656	0	+	41367978	41368468	0	1	490,	0,
Chr01	41371202	41372204	TCONS_00007657	0	+	41371202	41372204	0	1	1002,	0,
Chr01	41374155	41377758	TCONS_00016132	0	-	41374155	41377758	0	7	645,81,114,64,690,56,483,	0,725,894,1127,1382,2157,3120,
Chr01	41374155	41375050	TCONS_00016130	0	-	41374155	41375050	0	3	645,82,1,	0,725,894,
Chr01	41387156	41391751	TCONS_00016142	0	-	41387156	41391751	0	6	176,1762,201,648,36,1243,	0,292,2140,2505,3234,3352,
Chr01	41447921	41450167	TCONS_00007682	0	+	41447921	41450167	0	7	37,68,81,78,156,161,975,	0,120,268,484,654,884,1271,
Chr01	41450247	41454600	TCONS_00007683	0	+	41450247	41454600	0	2	616,3635,	0,718,
Chr01	41451863	41452240	TCONS_00016161	0	-	41451863	41452240	0	1	377,	0,
Chr01	41453660	41454114	TCONS_00016162	0	-	41453660	41454114	0	1	454,	0,
Chr01	41454286	41454878	TCONS_00016163	0	-	41454286	41454878	0	1	592,	0,
Chr01	41503221	41503459	TCONS_00016176	0	-	41503221	41503459	0	1	238,	0,
Chr01	41642605	41648853	TCONS_00016186	0	-	41642605	41648853	0	3	1761,351,2778,	0,3041,3470,
Chr01	41648978	41652620	TCONS_00016188	0	-	41648978	41652620	0	1	3642,	0,
Chr01	41667209	41667731	TCONS_00016190	0	-	41667209	41667731	0	1	522,	0,
Chr01	41670439	41672664	TCONS_00007722	0	+	41670439	41672664	0	2	404,1498,	0,727,
Chr01	41670557	41672664	TCONS_00007724	0	+	41670557	41672664	0	1	2107,	0,
Chr01	41675310	41675844	TCONS_00016191	0	-	41675310	41675844	0	1	534,	0,
Chr01	41715890	41716688	TCONS_00016199	0	-	41715890	41716688	0	1	798,	0,
Chr01	41803294	41806025	TCONS_00007746	0	+	41803294	41806025	0	5	1694,60,111,78,441,	0,1791,1948,2141,2290,
Chr01	41807956	41808216	TCONS_00007747	0	+	41807956	41808216	0	1	260,	0,
Chr01	41889632	41892229	TCONS_00016232	0	-	41889632	41892229	0	1	2597,	0,
Chr01	41891784	41893432	TCONS_00007751	0	+	41891784	41893432	0	1	1648,	0,
Chr01	41897139	41897867	TCONS_00016236	0	-	41897139	41897867	0	1	728,	0,
Chr01	41898201	41899045	TCONS_00016237	0	-	41898201	41899045	0	1	844,	0,
Chr01	41926346	41928858	TCONS_00016249	0	-	41926346	41928858	0	1	2512,	0,
Chr01	41962543	41974008	TCONS_00016258	0	-	41962543	41974008	0	3	64,9925,721,	0,510,10744,
Chr01	42030519	42043661	TCONS_00016279	0	-	42030519	42043661	0	17	1588,1001,127,41,42,70,122,828,115,71,28,50,75,42,58,181,496,	0,5530,7346,7550,7723,7893,8341,8549,9451,9660,10084,10198,10499,10668,10845,12129,12646,
Chr01	42030519	42043165	TCONS_00016278	0	-	42030519	42043165	0	16	1588,1001,127,41,42,70,122,117,57,111,456,50,63,42,71,517,	0,5530,7346,7550,7723,7893,8341,8549,9316,9451,9656,10198,10499,10656,10833,12129,
Chr01	42090254	42090729	TCONS_00016293	0	-	42090254	42090729	0	1	475,	0,
Chr01	42102002	42102432	TCONS_00016295	0	-	42102002	42102432	0	1	430,	0,
Chr01	42102536	42103057	TCONS_00016296	0	-	42102536	42103057	0	1	521,	0,
Chr01	42112229	42114054	TCONS_00007797	0	+	42112229	42114054	0	3	49,384,1233,	0,100,592,
Chr01	42119996	42124379	TCONS_00007801	0	+	42119996	42124379	0	5	324,37,84,179,1359,	0,459,796,1080,3024,
Chr01	42119996	42124379	TCONS_00007802	0	+	42119996	42124379	0	4	324,421,179,1359,	0,459,1080,3024,
Chr01	42120027	42124379	TCONS_00007803	0	+	42120027	42124379	0	4	465,84,179,1350,	0,765,1049,3002,
Chr01	42120027	42124379	TCONS_00007804	0	+	42120027	42124379	0	3	849,179,1355,	0,1049,2997,
Chr01	42133221	42133950	TCONS_00007807	0	+	42133221	42133950	0	1	729,	0,
Chr01	42143120	42144352	TCONS_00016303	0	-	42143120	42144352	0	1	1232,	0,
Chr01	42144450	42147918	TCONS_00016304	0	-	42144450	42147918	0	2	3277,101,	0,3367,
Chr01	42228058	42231275	TCONS_00016328	0	-	42228058	42231275	0	5	719,189,162,143,386,	0,810,1084,1335,2831,
Chr01	42228058	42231275	TCONS_00016329	0	-	42228058	42231275	0	5	719,189,162,137,386,	0,810,1084,1335,2831,
Chr01	42254514	42256927	TCONS_00016341	0	-	42254514	42256927	0	1	2413,	0,
Chr01	42263051	42270120	TCONS_00016343	0	-	42263051	42270120	0	11	348,140,76,27,47,118,51,695,146,184,431,	0,665,1078,1330,1450,1674,2243,2707,3745,4553,6638,
Chr01	42310644	42321514	TCONS_00007844	0	+	42310644	42321514	0	5	464,4857,153,88,3466,	0,552,6059,6408,7404,
Chr01	42311855	42324933	TCONS_00007845	0	+	42311855	42324933	0	5	1819,2058,153,88,3095,	0,2140,4848,5197,9983,
Chr01	42313021	42321514	TCONS_00007847	0	+	42313021	42321514	0	3	3032,153,4462,	0,3682,4031,
Chr01	42362522	42364588	TCONS_00007851	0	+	42362522	42364588	0	1	2066,	0,
Chr01	42465439	42467223	TCONS_00007898	0	+	42465439	42467223	0	2	195,1143,	0,641,
Chr01	42476751	42478544	TCONS_00016414	0	-	42476751	42478544	0	3	837,96,1,	0,991,1792,
Chr01	42476751	42478915	TCONS_00016415	0	-	42476751	42478915	0	3	837,97,1,	0,991,2163,
Chr01	42487608	42488199	TCONS_00016421	0	-	42487608	42488199	0	1	591,	0,
Chr01	42609260	42612821	TCONS_00016455	0	-	42609260	42612821	0	4	613,685,369,313,	0,1404,2804,3248,
Chr01	42713916	42714351	TCONS_00016468	0	-	42713916	42714351	0	1	435,	0,
Chr01	42718058	42718496	TCONS_00016472	0	-	42718058	42718496	0	1	438,	0,
Chr01	42724855	42725052	TCONS_00016474	0	-	42724855	42725052	0	1	197,	0,
Chr01	42809399	42810055	TCONS_00016480	0	-	42809399	42810055	0	1	656,	0,
Chr01	42813735	42814271	TCONS_00007956	0	+	42813735	42814271	0	1	536,	0,
Chr01	42833092	42833884	TCONS_00007957	0	+	42833092	42833884	0	1	792,	0,
Chr01	42891608	42892116	TCONS_00007963	0	+	42891608	42892116	0	1	508,	0,
Chr01	43028855	43030182	TCONS_00007985	0	+	43028855	43030182	0	1	1327,	0,
Chr01	43262185	43264740	TCONS_00008043	0	+	43262185	43264740	0	2	1258,1214,	0,1341,
Chr01	43290677	43291631	TCONS_00016586	0	-	43290677	43291631	0	1	954,	0,
Chr01	43316906	43318150	TCONS_00008046	0	+	43316906	43318150	0	1	1244,	0,
Chr01	43321329	43322342	TCONS_00008048	0	+	43321329	43322342	0	2	194,724,	0,289,
Chr01	43324722	43325381	TCONS_00016593	0	-	43324722	43325381	0	1	659,	0,
Chr01	43326630	43336276	TCONS_00008061	0	+	43326630	43336276	0	3	4594,535,1560,	0,4673,8086,
Chr01	43381604	43386962	TCONS_00008068	0	+	43381604	43386962	0	12	89,41,1034,1820,57,96,93,120,33,52,79,240,	0,245,383,1516,3415,3553,3726,3934,4143,4253,4941,5118,
Chr01	43427231	43429905	TCONS_00008085	0	+	43427231	43429905	0	5	1008,120,293,95,708,	0,1141,1339,1763,1966,
Chr01	43454259	43455130	TCONS_00016603	0	-	43454259	43455130	0	1	871,	0,
Chr01	43473579	43480495	TCONS_00008102	0	+	43473579	43480495	0	11	1,184,94,57,135,66,114,162,129,1183,1135,	0,879,1414,1591,1735,2643,2928,4029,4273,4503,5781,
Chr01	43474665	43474898	TCONS_00008104	0	+	43474665	43474898	0	1	233,	0,
Chr01	43481683	43484816	TCONS_00016604	0	-	43481683	43484816	0	12	208,82,91,30,113,73,121,118,140,58,71,855,	0,294,467,654,773,983,1151,1360,1764,1983,2138,2278,
Chr01	43502208	43502561	TCONS_00008116	0	+	43502208	43502561	0	1	353,	0,
Chr01	43503244	43503855	TCONS_00008117	0	+	43503244	43503855	0	1	611,	0,
Chr01	43539656	43540116	TCONS_00016624	0	-	43539656	43540116	0	1	460,	0,
Chr01	43633200	43633449	TCONS_00016646	0	-	43633200	43633449	0	1	249,	0,
Chr01	43652655	43652974	TCONS_00008141	0	+	43652655	43652974	0	1	319,	0,
Chr01	43697015	43699983	TCONS_00008146	0	+	43697015	43699983	0	7	66,109,69,596,160,304,995,	0,156,492,673,1345,1584,1973,
Chr01	43715129	43719944	TCONS_00008151	0	+	43715129	43719944	0	3	628,85,1624,	0,807,3191,
Chr01	43742012	43742412	TCONS_00008164	0	+	43742012	43742412	0	1	400,	0,
Chr01	43779606	43780860	TCONS_00016681	0	-	43779606	43780860	0	1	1254,	0,
Chr01	43780420	43781138	TCONS_00008175	0	+	43780420	43781138	0	1	718,	0,
Chr01	43785834	43788137	TCONS_00008177	0	+	43785834	43788137	0	2	607,1237,	0,1066,
Chr01	43788565	43793007	TCONS_00008182	0	+	43788565	43793007	0	3	348,40,3849,	0,462,593,
Chr01	43788565	43793007	TCONS_00008181	0	+	43788565	43793007	0	3	348,40,3825,	0,462,617,
Chr01	43788568	43793007	TCONS_00008183	0	+	43788568	43793007	0	4	345,40,153,1337,	0,459,590,3102,
Chr01	43808380	43809685	TCONS_00016688	0	-	43808380	43809685	0	1	1305,	0,
Chr01	43808527	43809540	TCONS_00008185	0	+	43808527	43809540	0	1	1013,	0,
Chr01	43955533	43960586	TCONS_00008245	0	+	43955533	43960586	0	6	419,41,377,131,1159,1777,	0,1189,1305,1753,1999,3276,
Chr01	43964405	43965621	TCONS_00008249	0	+	43964405	43965621	0	1	1216,	0,
Chr01	44016901	44017775	TCONS_00016718	0	-	44016901	44017775	0	1	874,	0,
Chr01	44064446	44068512	TCONS_00016730	0	-	44064446	44068512	0	6	602,131,383,32,79,182,	0,1334,1548,2229,2434,3884,
Chr01	44064446	44068512	TCONS_00016731	0	-	44064446	44068512	0	7	602,51,131,383,32,79,182,	0,1171,1334,1548,2229,2434,3884,
Chr01	44101878	44105187	TCONS_00016737	0	-	44101878	44105187	0	5	347,166,126,66,338,	0,1861,2110,2828,2971,
Chr01	44280093	44291475	TCONS_00016786	0	-	44280093	44291475	0	15	136,66,1509,789,69,2875,189,115,290,50,1301,507,51,80,389,	0,200,363,1982,2968,3111,6594,7015,7634,8007,8655,10096,10689,10832,10993,
Chr01	44319829	44322019	TCONS_00008321	0	+	44319829	44322019	0	2	250,1470,	0,720,
Chr01	44333966	44334750	TCONS_00016811	0	-	44333966	44334750	0	1	784,	0,
Chr01	44379653	44381390	TCONS_00016824	0	-	44379653	44381390	0	1	1737,	0,
Chr02	129967	133568	TCONS_00016899	0	+	129967	133568	0	3	1641,408,691,	0,1869,2910,
Chr02	129991	133568	TCONS_00016901	0	+	129991	133568	0	4	1164,515,208,719,	0,1455,2045,2858,
Chr02	130004	133568	TCONS_00016906	0	+	130004	133568	0	3	1151,187,1732,	0,1442,1832,
Chr02	130403	133568	TCONS_00016908	0	+	130403	133568	0	6	69,166,52,42,798,719,	0,138,412,710,1043,2446,
Chr02	144449	145853	TCONS_00016917	0	+	144449	145853	0	1	1404,	0,
Chr02	181684	187478	TCONS_00016925	0	+	181684	187478	0	4	197,1870,953,1665,	0,753,2982,4129,
Chr02	181698	189356	TCONS_00016926	0	+	181698	189356	0	6	183,1615,550,121,78,1303,	0,739,2515,3800,4115,6355,
Chr02	267867	269007	TCONS_00023751	0	-	267867	269007	0	3	819,154,1,	0,900,1139,
Chr02	283477	284879	TCONS_00016964	0	+	283477	284879	0	1	1402,	0,
Chr02	300581	302357	TCONS_00016970	0	+	300581	302357	0	2	846,839,	0,937,
Chr02	322602	323442	TCONS_00023766	0	-	322602	323442	0	1	840,	0,
Chr02	342407	345438	TCONS_00016990	0	+	342407	345438	0	2	1195,1519,	0,1512,
Chr02	371649	381037	TCONS_00023779	0	-	371649	381037	0	4	6587,87,96,236,	0,8268,8671,9152,
Chr02	371649	381031	TCONS_00023777	0	-	371649	381031	0	3	7636,499,230,	0,8268,9152,
Chr02	500832	501592	TCONS_00023810	0	-	500832	501592	0	1	760,	0,
Chr02	501712	503071	TCONS_00023811	0	-	501712	503071	0	1	1359,	0,
Chr02	510553	510995	TCONS_00023815	0	-	510553	510995	0	1	442,	0,
Chr02	527566	531311	TCONS_00017019	0	+	527566	531311	0	3	484,77,2720,	0,591,1025,
Chr02	531936	532613	TCONS_00023817	0	-	531936	532613	0	1	677,	0,
Chr02	532772	533572	TCONS_00023818	0	-	532772	533572	0	1	800,	0,
Chr02	535860	537197	TCONS_00023819	0	-	535860	537197	0	2	473,579,	0,758,
Chr02	535860	537239	TCONS_00023820	0	-	535860	537239	0	5	473,51,63,178,140,	0,565,758,942,1239,
Chr02	649943	650331	TCONS_00017051	0	+	649943	650331	0	1	388,	0,
Chr02	712367	713304	TCONS_00023846	0	-	712367	713304	0	1	937,	0,
Chr02	748665	749269	TCONS_00017059	0	+	748665	749269	0	1	604,	0,
Chr02	748785	749286	TCONS_00023854	0	-	748785	749286	0	1	501,	0,
Chr02	751727	752437	TCONS_00023855	0	-	751727	752437	0	1	710,	0,
Chr02	753436	754222	TCONS_00017061	0	+	753436	754222	0	1	786,	0,
Chr02	753449	755420	TCONS_00023856	0	-	753449	755420	0	1	1971,	0,
Chr02	955526	955914	TCONS_00017134	0	+	955526	955914	0	1	388,	0,
Chr02	1000802	1001080	TCONS_00017150	0	+	1000802	1001080	0	1	278,	0,
Chr02	1003668	1004378	TCONS_00023902	0	-	1003668	1004378	0	1	710,	0,
Chr02	1017605	1020923	TCONS_00023905	0	-	1017605	1020923	0	4	1773,71,537,225,	0,1858,2025,3093,
Chr02	1219583	1220695	TCONS_00017198	0	+	1219583	1220695	0	1	1112,	0,
Chr02	1331744	1335130	TCONS_00017228	0	+	1331744	1335130	0	4	107,252,128,706,	0,200,2472,2680,
Chr02	1331744	1335130	TCONS_00017229	0	+	1331744	1335130	0	3	107,2400,706,	0,200,2680,
Chr02	1430812	1434019	TCONS_00017262	0	+	1430812	1434019	0	1	3207,	0,
Chr02	1466622	1467473	TCONS_00024037	0	-	1466622	1467473	0	1	851,	0,
Chr02	1467712	1468686	TCONS_00024038	0	-	1467712	1468686	0	1	974,	0,
Chr02	1469119	1470505	TCONS_00017270	0	+	1469119	1470505	0	1	1386,	0,
Chr02	1471145	1471937	TCONS_00017271	0	+	1471145	1471937	0	1	792,	0,
Chr02	1471948	1474120	TCONS_00024039	0	-	1471948	1474120	0	1	2172,	0,
Chr02	1476283	1477001	TCONS_00017273	0	+	1476283	1477001	0	1	718,	0,
Chr02	1479553	1480641	TCONS_00017274	0	+	1479553	1480641	0	1	1088,	0,
Chr02	1495333	1497752	TCONS_00017289	0	+	1495333	1497752	0	2	50,1910,	0,509,
Chr02	1497958	1499006	TCONS_00017290	0	+	1497958	1499006	0	1	1048,	0,
Chr02	1508771	1509428	TCONS_00024042	0	-	1508771	1509428	0	1	657,	0,
Chr02	1509894	1510566	TCONS_00017295	0	+	1509894	1510566	0	1	672,	0,
Chr02	1511978	1513960	TCONS_00017296	0	+	1511978	1513960	0	1	1982,	0,
Chr02	1533134	1533931	TCONS_00017306	0	+	1533134	1533931	0	1	797,	0,
Chr02	1534132	1535038	TCONS_00017307	0	+	1534132	1535038	0	1	906,	0,
Chr02	1576255	1580622	TCONS_00017315	0	+	1576255	1580622	0	6	2408,92,66,92,48,259,	0,3382,3564,3727,3929,4108,
Chr02	1576256	1580622	TCONS_00017317	0	+	1576256	1580622	0	4	2082,1255,66,640,	0,2218,3563,3726,
Chr02	1576256	1580622	TCONS_00017316	0	+	1576256	1580622	0	7	2082,189,90,66,92,48,259,	0,2218,3383,3563,3726,3928,4107,
Chr02	1577195	1580622	TCONS_00017318	0	+	1577195	1580622	0	6	1143,189,246,92,49,259,	0,1279,2444,2787,2988,3168,
Chr02	1598707	1612157	TCONS_00017326	0	+	1598707	1612157	0	8	340,5517,423,285,83,414,297,2677,	0,1875,8048,8575,9309,9881,10395,10773,
Chr02	1598707	1612157	TCONS_00017327	0	+	1598707	1612157	0	9	2917,420,2666,423,285,81,414,297,2677,	0,4225,4726,8048,8575,9311,9881,10395,10773,
Chr02	1598709	1612157	TCONS_00017328	0	+	1598709	1612157	0	11	338,728,1929,1800,736,423,285,81,414,297,2677,	0,1873,2714,4724,6654,8046,8573,9309,9879,10393,10771,
Chr02	1737618	1737911	TCONS_00024115	0	-	1737618	1737911	0	1	293,	0,
Chr02	1775413	1779926	TCONS_00024118	0	-	1775413	1779926	0	3	162,72,2517,	0,451,1996,
Chr02	1781040	1782419	TCONS_00017360	0	+	1781040	1782419	0	1	1379,	0,
Chr02	1839946	1840755	TCONS_00024138	0	-	1839946	1840755	0	1	809,	0,
Chr02	1850256	1851978	TCONS_00017368	0	+	1850256	1851978	0	3	58,37,1357,	0,302,365,
Chr02	1860575	1864256	TCONS_00024144	0	-	1860575	1864256	0	6	812,91,507,86,65,189,	0,1966,2548,3144,3322,3492,
Chr02	1884818	1886983	TCONS_00024147	0	-	1884818	1886983	0	2	145,1413,	0,752,
Chr02	1910415	1912277	TCONS_00017384	0	+	1910415	1912277	0	3	153,246,1305,	0,234,557,
Chr02	1927012	1932086	TCONS_00024160	0	-	1927012	1932086	0	5	105,1224,109,534,466,	0,228,1581,3952,4608,
Chr02	2121620	2123370	TCONS_00024190	0	-	2121620	2123370	0	1	1750,	0,
Chr02	2142730	2143863	TCONS_00024197	0	-	2142730	2143863	0	1	1133,	0,
Chr02	2174522	2176418	TCONS_00024204	0	-	2174522	2176418	0	1	1896,	0,
Chr02	2174665	2175201	TCONS_00017459	0	+	2174665	2175201	0	1	536,	0,
Chr02	2195080	2196619	TCONS_00017463	0	+	2195080	2196619	0	1	1539,	0,
Chr02	2221733	2225283	TCONS_00024216	0	-	2221733	2225283	0	2	883,2049,	0,1501,
Chr02	2302777	2310795	TCONS_00017483	0	+	2302777	2310795	0	12	462,609,1670,287,150,718,76,128,447,123,219,852,	0,1015,1803,3564,4037,4281,5260,5499,5892,6415,6776,7166,
Chr02	2364486	2367584	TCONS_00024230	0	-	2364486	2367584	0	1	3098,	0,
Chr02	2364486	2367600	TCONS_00024232	0	-	2364486	2367600	0	3	344,438,1147,	0,1487,1967,
Chr02	2364486	2367226	TCONS_00024229	0	-	2364486	2367226	0	4	344,171,147,1,	0,1487,2225,2739,
Chr02	2364486	2367598	TCONS_00024231	0	-	2364486	2367598	0	3	344,171,887,	0,1487,2225,
Chr02	2449224	2456173	TCONS_00017507	0	+	2449224	2456173	0	6	270,55,2176,377,294,1422,	0,2257,2404,4670,5135,5527,
Chr02	2449224	2456173	TCONS_00017502	0	+	2449224	2456173	0	5	270,1927,2156,759,1422,	0,385,2404,4670,5527,
Chr02	2449224	2456173	TCONS_00017509	0	+	2449224	2456173	0	6	270,2323,192,92,294,1422,	0,2257,4670,4942,5135,5527,
Chr02	2449224	2456173	TCONS_00017510	0	+	2449224	2456173	0	7	270,1927,2176,192,83,127,1422,	0,385,2404,4670,4951,5135,5527,
Chr02	2449224	2456173	TCONS_00017506	0	+	2449224	2456173	0	6	270,2323,192,83,294,1422,	0,2257,4670,4951,5135,5527,
Chr02	2449224	2456173	TCONS_00017503	0	+	2449224	2456173	0	7	270,1927,2176,192,92,294,1422,	0,385,2404,4670,4942,5135,5527,
Chr02	2500850	2505935	TCONS_00017526	0	+	2500850	2505935	0	12	292,113,189,455,75,568,66,89,115,52,101,718,	0,1124,1385,1686,2238,2386,3030,3210,3393,3593,3720,4367,
Chr02	2551809	2557056	TCONS_00024250	0	-	2551809	2557056	0	11	1403,228,115,99,56,570,75,454,189,113,284,	0,1501,1814,2023,2235,2367,3010,3182,3748,4086,4963,
Chr02	2551809	2557063	TCONS_00024256	0	-	2551809	2557063	0	7	1403,237,107,89,1410,451,291,	0,1501,1823,2024,2226,3748,4963,
Chr02	2551809	2557151	TCONS_00024260	0	-	2551809	2557151	0	13	1403,101,52,116,89,66,190,227,75,454,189,113,379,	0,1501,1677,1813,2023,2225,2367,2710,3010,3182,3748,4086,4963,
Chr02	2551809	2557056	TCONS_00024254	0	-	2551809	2557056	0	7	1929,89,68,718,755,117,284,	0,2023,2225,2367,3182,4086,4963,
Chr02	2551809	2557056	TCONS_00024252	0	-	2551809	2557056	0	9	1403,428,268,190,227,75,454,189,1161,	0,1501,2023,2367,2710,3010,3182,3748,4086,
Chr02	2631735	2633919	TCONS_00024272	0	-	2631735	2633919	0	2	491,1398,	0,786,
Chr02	2631735	2634170	TCONS_00024274	0	-	2631735	2634170	0	1	2435,	0,
Chr02	2631735	2634170	TCONS_00024273	0	-	2631735	2634170	0	2	926,1075,	0,1360,
Chr02	2631735	2634170	TCONS_00024275	0	-	2631735	2634170	0	3	491,140,1075,	0,786,1360,
Chr02	2750338	2750796	TCONS_00017602	0	+	2750338	2750796	0	1	458,	0,
Chr02	2871231	2872602	TCONS_00024311	0	-	2871231	2872602	0	3	739,90,114,	0,960,1257,
Chr02	2881790	2891332	TCONS_00017638	0	+	2881790	2891332	0	7	309,2828,433,1655,1070,431,687,	0,1171,4067,5336,7075,8232,8855,
Chr02	2881790	2891332	TCONS_00017640	0	+	2881790	2891332	0	8	309,2828,433,1655,1089,167,194,687,	0,1171,4067,5336,7075,8232,8470,8855,
Chr02	2892902	2893308	TCONS_00024319	0	-	2892902	2893308	0	1	406,	0,
Chr02	2893477	2898498	TCONS_00017649	0	+	2893477	2898498	0	3	173,315,3510,	0,1036,1511,
Chr02	2899749	2905517	TCONS_00017652	0	+	2899749	2905517	0	3	4337,291,561,	0,4423,5207,
Chr02	2906003	2912019	TCONS_00017654	0	+	2906003	2912019	0	3	370,3081,1787,	0,1042,4229,
Chr02	2912446	2918404	TCONS_00017657	0	+	2912446	2918404	0	2	893,962,	0,4996,
Chr02	2914472	2915987	TCONS_00017658	0	+	2914472	2915987	0	1	1515,	0,
Chr02	2916186	2917319	TCONS_00017659	0	+	2916186	2917319	0	1	1133,	0,
Chr02	2919200	2924960	TCONS_00017660	0	+	2919200	2924960	0	2	4836,788,	0,4972,
Chr02	2926584	2933882	TCONS_00017663	0	+	2926584	2933882	0	7	355,24,118,238,293,125,659,	0,4440,4535,4768,5609,6391,6639,
Chr02	2926584	2933882	TCONS_00017661	0	+	2926584	2933882	0	6	355,213,154,293,125,659,	0,4440,4852,5609,6391,6639,
Chr02	2926584	2933882	TCONS_00017662	0	+	2926584	2933882	0	6	355,72,112,238,293,907,	0,4399,4541,4768,5609,6391,
Chr02	2926952	2929806	TCONS_00017664	0	+	2926952	2929806	0	1	2854,	0,
Chr02	2953683	2954440	TCONS_00024327	0	-	2953683	2954440	0	1	757,	0,
Chr02	2954711	2958581	TCONS_00017679	0	+	2954711	2958581	0	4	311,84,467,1384,	0,432,1925,2486,
Chr02	2954711	2958581	TCONS_00017678	0	+	2954711	2958581	0	3	311,84,3223,	0,432,647,
Chr02	2954851	2958581	TCONS_00017682	0	+	2954851	2958581	0	5	171,84,892,467,1384,	0,292,471,1785,2346,
Chr02	2963238	2966449	TCONS_00024329	0	-	2963238	2966449	0	3	404,2389,60,	0,472,3151,
Chr02	2963238	2966473	TCONS_00024330	0	-	2963238	2966473	0	2	404,2763,	0,472,
Chr02	2967696	2971273	TCONS_00017684	0	+	2967696	2971273	0	2	162,3244,	0,333,
Chr02	2979525	2983530	TCONS_00017685	0	+	2979525	2983530	0	2	596,3301,	0,704,
Chr02	2979580	2983530	TCONS_00017688	0	+	2979580	2983530	0	2	188,3524,	0,426,
Chr02	2992692	2996305	TCONS_00017689	0	+	2992692	2996305	0	3	2544,118,707,	0,2701,2906,
Chr02	2992810	2996305	TCONS_00017690	0	+	2992810	2996305	0	5	86,167,631,118,707,	0,571,1795,2583,2788,
Chr02	2992812	2996305	TCONS_00017691	0	+	2992812	2996305	0	4	736,631,118,707,	0,1793,2581,2786,
Chr02	2992822	2996305	TCONS_00017692	0	+	2992822	2996305	0	3	2414,137,707,	0,2571,2776,
Chr02	2992826	2996305	TCONS_00017693	0	+	2992826	2996305	0	5	75,167,631,137,707,	0,555,1779,2567,2772,
Chr02	3002455	3005805	TCONS_00017695	0	+	3002455	3005805	0	5	112,60,1811,118,594,	0,385,579,2551,2756,
Chr02	3012734	3017473	TCONS_00017698	0	+	3012734	3017473	0	1	4739,	0,
Chr02	3018518	3027005	TCONS_00017699	0	+	3018518	3027005	0	5	368,2468,2123,1059,1941,	0,595,3182,5400,6546,
Chr02	3018518	3027005	TCONS_00017700	0	+	3018518	3027005	0	3	368,312,5058,	0,595,3429,
Chr02	3018518	3027005	TCONS_00017701	0	+	3018518	3027005	0	4	368,2468,3281,1941,	0,595,3182,6546,
Chr02	3018605	3027005	TCONS_00017702	0	+	3018605	3027005	0	4	281,47,4956,1941,	0,508,1416,6459,
Chr02	3039482	3043150	TCONS_00017703	0	+	3039482	3043150	0	3	300,856,1735,	0,993,1933,
Chr02	3039501	3043150	TCONS_00017704	0	+	3039501	3043150	0	1	3649,	0,
Chr02	3052877	3066423	TCONS_00017705	0	+	3052877	3066423	0	5	186,1177,5457,2431,2930,	0,1214,2464,8005,10616,
Chr02	3052913	3056931	TCONS_00017707	0	+	3052913	3056931	0	4	150,1491,323,547,	0,1178,2767,3471,
Chr02	3068177	3073324	TCONS_00017708	0	+	3068177	3073324	0	5	2577,237,119,112,703,	0,2684,3229,4250,4444,
Chr02	3068177	3073324	TCONS_00017710	0	+	3068177	3073324	0	4	2284,204,237,1910,	0,2373,2684,3237,
Chr02	3124746	3127974	TCONS_00017723	0	+	3124746	3127974	0	1	3228,	0,
Chr02	3131846	3134317	TCONS_00017724	0	+	3131846	3134317	0	4	1405,53,91,4,	0,1482,1629,2467,
Chr02	3155459	3158547	TCONS_00024361	0	-	3155459	3158547	0	6	1436,516,81,120,151,373,	0,1515,2116,2276,2488,2715,
Chr02	3297351	3298073	TCONS_00017764	0	+	3297351	3298073	0	1	722,	0,
Chr02	3323859	3325203	TCONS_00024402	0	-	3323859	3325203	0	1	1344,	0,
Chr02	3327061	3328797	TCONS_00024403	0	-	3327061	3328797	0	1	1736,	0,
Chr02	3400372	3402257	TCONS_00017783	0	+	3400372	3402257	0	3	198,75,762,	0,961,1123,
Chr02	3441164	3441880	TCONS_00024432	0	-	3441164	3441880	0	1	716,	0,
Chr02	3475002	3475645	TCONS_00024434	0	-	3475002	3475645	0	1	643,	0,
Chr02	3486811	3492058	TCONS_00017806	0	+	3486811	3492058	0	2	643,3864,	0,1383,
Chr02	3486811	3492058	TCONS_00017805	0	+	3486811	3492058	0	2	643,3843,	0,1404,
Chr02	3486930	3492058	TCONS_00017807	0	+	3486930	3492058	0	1	5128,	0,
Chr02	3505919	3511827	TCONS_00017813	0	+	3505919	3511827	0	2	4628,737,	0,5171,
Chr02	3661436	3662438	TCONS_00024488	0	-	3661436	3662438	0	1	1002,	0,
Chr02	3669194	3670167	TCONS_00024489	0	-	3669194	3670167	0	1	973,	0,
Chr02	3670251	3672525	TCONS_00024490	0	-	3670251	3672525	0	1	2274,	0,
Chr02	3819781	3821274	TCONS_00017880	0	+	3819781	3821274	0	1	1493,	0,
Chr02	3902556	3902876	TCONS_00017900	0	+	3902556	3902876	0	1	320,	0,
Chr02	3981524	3982173	TCONS_00017920	0	+	3981524	3982173	0	1	649,	0,
Chr02	3993731	4003328	TCONS_00024557	0	-	3993731	4003328	0	2	1014,7311,	0,2286,
Chr02	4079849	4084059	TCONS_00017945	0	+	4079849	4084059	0	1	4210,	0,
Chr02	4096048	4096316	TCONS_00024583	0	-	4096048	4096316	0	1	268,	0,
Chr02	4376082	4376681	TCONS_00017999	0	+	4376082	4376681	0	1	599,	0,
Chr02	4401844	4404652	TCONS_00024641	0	-	4401844	4404652	0	3	1441,87,322,	0,1528,2486,
Chr02	4415190	4438631	TCONS_00024646	0	-	4415190	4438631	0	10	289,59,94,64,317,56,1308,60,58,137,	0,6855,10863,11514,11897,12304,12461,20213,23088,23304,
Chr02	4415905	4416271	TCONS_00024647	0	-	4415905	4416271	0	1	366,	0,
Chr02	4416484	4416987	TCONS_00024648	0	-	4416484	4416987	0	1	503,	0,
Chr02	4417608	4418778	TCONS_00024649	0	-	4417608	4418778	0	2	29,1070,	0,100,
Chr02	4419050	4419966	TCONS_00024650	0	-	4419050	4419966	0	1	916,	0,
Chr02	4420476	4420731	TCONS_00024651	0	-	4420476	4420731	0	1	255,	0,
Chr02	4421132	4421400	TCONS_00024652	0	-	4421132	4421400	0	1	268,	0,
Chr02	4543850	4549241	TCONS_00018022	0	+	4543850	4549241	0	2	2601,2697,	0,2694,
Chr02	4543850	4549241	TCONS_00018025	0	+	4543850	4549241	0	2	520,3452,	0,1939,
Chr02	4562212	4571961	TCONS_00018035	0	+	4562212	4571961	0	7	394,1435,3462,85,61,25,808,	0,651,2438,6006,8323,8506,8941,
Chr02	4562212	4568959	TCONS_00018034	0	+	4562212	4568959	0	5	394,1435,202,77,741,	0,651,5290,5823,6006,
Chr02	4739039	4740856	TCONS_00024706	0	-	4739039	4740856	0	1	1817,	0,
Chr02	4739568	4740549	TCONS_00018064	0	+	4739568	4740549	0	1	981,	0,
Chr02	4750495	4751346	TCONS_00024708	0	-	4750495	4751346	0	1	851,	0,
Chr02	4773586	4779075	TCONS_00024716	0	-	4773586	4779075	0	2	4435,369,	0,5120,
Chr02	4819977	4820327	TCONS_00024731	0	-	4819977	4820327	0	1	350,	0,
Chr02	4872231	4873745	TCONS_00018085	0	+	4872231	4873745	0	1	1514,	0,
Chr02	4899399	4899822	TCONS_00024753	0	-	4899399	4899822	0	1	423,	0,
Chr02	4913033	4914175	TCONS_00024759	0	-	4913033	4914175	0	1	1142,	0,
Chr02	4934274	4937915	TCONS_00024761	0	-	4934274	4937915	0	2	917,2384,	0,1257,
Chr02	4955192	4956108	TCONS_00018100	0	+	4955192	4956108	0	1	916,	0,
Chr02	5016587	5022215	TCONS_00018112	0	+	5016587	5022215	0	3	129,173,1112,	0,3962,4516,
Chr02	5016589	5022215	TCONS_00018113	0	+	5016589	5022215	0	2	127,1666,	0,3960,
Chr02	5017535	5019345	TCONS_00018115	0	+	5017535	5019345	0	1	1810,	0,
Chr02	5085715	5087363	TCONS_00024791	0	-	5085715	5087363	0	2	1334,192,	0,1456,
Chr02	5148326	5149306	TCONS_00018129	0	+	5148326	5149306	0	1	980,	0,
Chr02	5176133	5176934	TCONS_00018139	0	+	5176133	5176934	0	2	31,685,	0,116,
Chr02	5196912	5197122	TCONS_00024807	0	-	5196912	5197122	0	1	210,	0,
Chr02	5198247	5199427	TCONS_00018145	0	+	5198247	5199427	0	1	1180,	0,
Chr02	5285074	5285716	TCONS_00024830	0	-	5285074	5285716	0	1	642,	0,
Chr02	5421183	5421791	TCONS_00018168	0	+	5421183	5421791	0	1	608,	0,
Chr02	5445676	5455809	TCONS_00024855	0	-	5445676	5455809	0	5	899,231,119,6497,168,	0,1728,3158,3363,9965,
Chr02	5462188	5466586	TCONS_00024867	0	-	5462188	5466586	0	6	521,83,97,193,68,1842,	0,1163,1445,1669,1991,2556,
Chr02	5462188	5466587	TCONS_00024869	0	-	5462188	5466587	0	8	521,83,97,193,68,289,87,303,	0,1163,1445,1669,1991,2556,3152,4096,
Chr02	5462188	5466298	TCONS_00024866	0	-	5462188	5466298	0	7	521,83,97,390,289,90,14,	0,1163,1445,1669,2556,3152,4096,
Chr02	5474868	5481736	TCONS_00018173	0	+	5474868	5481736	0	7	442,82,104,732,1253,640,834,	0,1768,1960,2279,3815,5154,6034,
Chr02	5483043	5484297	TCONS_00018174	0	+	5483043	5484297	0	1	1254,	0,
Chr02	5519413	5519704	TCONS_00018191	0	+	5519413	5519704	0	1	291,	0,
Chr02	5590754	5592889	TCONS_00018199	0	+	5590754	5592889	0	1	2135,	0,
Chr02	5638170	5639370	TCONS_00024906	0	-	5638170	5639370	0	1	1200,	0,
Chr02	6036187	6038560	TCONS_00018251	0	+	6036187	6038560	0	3	335,80,829,	0,414,1544,
Chr02	6042801	6043699	TCONS_00018253	0	+	6042801	6043699	0	1	898,	0,
Chr02	6098772	6104120	TCONS_00025018	0	-	6098772	6104120	0	3	2144,1733,1258,	0,2275,4090,
Chr02	6144021	6145561	TCONS_00025026	0	-	6144021	6145561	0	1	1540,	0,
Chr02	6204335	6206938	TCONS_00025048	0	-	6204335	6206938	0	2	1238,130,	0,2473,
Chr02	6216669	6220887	TCONS_00025050	0	-	6216669	6220887	0	1	4218,	0,
Chr02	6216669	6222113	TCONS_00025052	0	-	6216669	6222113	0	3	3168,72,83,	0,4307,5361,
Chr02	6216669	6222077	TCONS_00025051	0	-	6216669	6222077	0	2	3168,47,	0,5361,
Chr02	6250211	6257252	TCONS_00018300	0	+	6250211	6257252	0	3	153,69,1450,	0,5391,5591,
Chr02	6270930	6276195	TCONS_00018302	0	+	6270930	6276195	0	1	5265,	0,
Chr02	6271024	6277248	TCONS_00018303	0	+	6271024	6277248	0	2	146,160,	0,6064,
Chr02	6309458	6315867	TCONS_00018307	0	+	6309458	6315867	0	3	162,3230,1160,	0,1904,5249,
Chr02	6309625	6315867	TCONS_00018309	0	+	6309625	6315867	0	3	4052,69,1160,	0,4898,5082,
Chr02	6316168	6321129	TCONS_00018311	0	+	6316168	6321129	0	2	3360,467,	0,4494,
Chr02	6333807	6337009	TCONS_00018316	0	+	6333807	6337009	0	3	284,1856,345,	0,424,2857,
Chr02	6341876	6375818	TCONS_00018319	0	+	6341876	6375818	0	9	225,1185,110,100,87,1808,81,157,28480,	0,406,1688,1874,2059,2538,4863,5068,5462,
Chr02	6341903	6375818	TCONS_00018322	0	+	6341903	6375818	0	10	1138,143,110,100,87,290,162,81,157,28480,	0,1421,1661,1847,2032,2505,4157,4836,5041,5435,
Chr02	6341922	6375818	TCONS_00018329	0	+	6341922	6375818	0	6	1545,110,100,87,1808,29079,	0,1642,1828,2013,2492,4817,
Chr02	6412969	6413467	TCONS_00025064	0	-	6412969	6413467	0	2	192,172,	0,326,
Chr02	6436487	6445467	TCONS_00025072	0	-	6436487	6445467	0	9	2937,112,45,105,1899,105,113,181,1153,	0,3439,3631,3780,4152,6484,6721,7546,7827,
Chr02	6436487	6445467	TCONS_00025071	0	-	6436487	6445467	0	5	3676,423,70,1243,1153,	0,3780,5981,6484,7827,
Chr02	6458752	6464977	TCONS_00025077	0	-	6458752	6464977	0	3	2325,1964,819,	0,2402,5406,
Chr02	6458752	6465007	TCONS_00025081	0	-	6458752	6465007	0	6	896,35,691,280,1808,1562,	0,1514,1634,2402,2770,4693,
Chr02	6458752	6465007	TCONS_00025079	0	-	6458752	6465007	0	5	1549,1048,1596,70,231,	0,1634,2770,5406,6024,
Chr02	6458752	6464968	TCONS_00025076	0	-	6458752	6464968	0	4	2682,2127,81,181,	0,2770,5406,6035,
Chr02	6458752	6465007	TCONS_00025080	0	-	6458752	6465007	0	5	1549,691,280,1808,1562,	0,1634,2402,2770,4693,
Chr02	6458752	6465007	TCONS_00025082	0	-	6458752	6465007	0	6	896,35,1048,1596,70,231,	0,1514,1634,2770,5406,6024,
Chr02	6458752	6464980	TCONS_00025078	0	-	6458752	6464980	0	4	1549,1048,2706,204,	0,1634,2770,6024,
Chr02	6497633	6505599	TCONS_00025085	0	-	6497633	6505599	0	5	1969,1196,107,285,2555,	0,2048,3371,5039,5411,
Chr02	6497633	6505599	TCONS_00025084	0	-	6497633	6505599	0	4	1909,1430,285,2555,	0,2048,5039,5411,
Chr02	6524913	6535502	TCONS_00025090	0	-	6524913	6535502	0	4	600,118,216,421,	0,2900,3196,10168,
Chr02	6528896	6535307	TCONS_00025091	0	-	6528896	6535307	0	1	6411,	0,
Chr02	6541472	6547652	TCONS_00025095	0	-	6541472	6547652	0	6	1932,1723,39,141,65,414,	0,2654,4475,5360,5635,5766,
Chr02	6541472	6547649	TCONS_00025094	0	-	6541472	6547649	0	4	1932,2847,65,411,	0,2654,5635,5766,
Chr02	6541472	6547640	TCONS_00025092	0	-	6541472	6547640	0	5	4377,54,141,65,402,	0,4460,5360,5635,5766,
Chr02	6541472	6547648	TCONS_00025093	0	-	6541472	6547648	0	6	1932,91,247,141,65,410,	0,2654,4267,5360,5635,5766,
Chr02	6556525	6556990	TCONS_00018356	0	+	6556525	6556990	0	1	465,	0,
Chr02	6688593	6696306	TCONS_00018372	0	+	6688593	6696306	0	2	5043,2014,	0,5699,
Chr02	6688605	6696306	TCONS_00018374	0	+	6688605	6696306	0	1	7701,	0,
Chr02	6688605	6696306	TCONS_00018376	0	+	6688605	6696306	0	3	486,4097,2014,	0,934,5687,
Chr02	6688737	6696306	TCONS_00018378	0	+	6688737	6696306	0	2	354,5860,	0,1709,
Chr02	6688753	6696306	TCONS_00018380	0	+	6688753	6696306	0	5	338,89,2627,206,2014,	0,786,1693,4677,5539,
Chr02	6688753	6696306	TCONS_00018381	0	+	6688753	6696306	0	4	338,89,3916,1999,	0,786,967,5554,
Chr02	6850674	6860609	TCONS_00025143	0	-	6850674	6860609	0	2	1072,321,	0,9614,
Chr02	6852691	6857969	TCONS_00025144	0	-	6852691	6857969	0	1	5278,	0,
Chr02	6858059	6860598	TCONS_00025145	0	-	6858059	6860598	0	1	2539,	0,
Chr02	6877082	6877823	TCONS_00018422	0	+	6877082	6877823	0	2	93,404,	0,337,
Chr02	6897647	6902329	TCONS_00025158	0	-	6897647	6902329	0	2	3271,165,	0,4517,
Chr02	6897647	6901649	TCONS_00025156	0	-	6897647	6901649	0	2	3271,651,	0,3351,
Chr02	6955392	6956048	TCONS_00018441	0	+	6955392	6956048	0	1	656,	0,
Chr02	6960339	6961555	TCONS_00025163	0	-	6960339	6961555	0	1	1216,	0,
Chr02	7021033	7029440	TCONS_00025167	0	-	7021033	7029440	0	12	938,137,68,78,92,69,124,1403,692,96,104,372,	0,1010,1257,1714,1891,2070,2695,2975,4572,6008,6183,8035,
Chr02	7021033	7029440	TCONS_00025169	0	-	7021033	7029440	0	10	938,137,68,78,92,69,126,3127,104,372,	0,1010,1257,1714,1891,2070,2695,2977,6183,8035,
Chr02	7075773	7077256	TCONS_00018457	0	+	7075773	7077256	0	1	1483,	0,
Chr02	7101101	7102910	TCONS_00025178	0	-	7101101	7102910	0	2	515,969,	0,840,
Chr02	7211391	7217748	TCONS_00025193	0	-	7211391	7217748	0	9	353,81,98,93,72,120,51,2686,293,	0,448,616,993,1772,2163,2375,3191,6064,
Chr02	7212439	7217571	TCONS_00025194	0	-	7212439	7217571	0	8	38,72,120,51,186,1227,588,116,	0,724,1115,1327,2143,2472,4241,5016,
Chr02	7261904	7268486	TCONS_00018500	0	+	7261904	7268486	0	4	156,440,112,419,	0,243,760,6163,
Chr02	7261904	7267032	TCONS_00018499	0	+	7261904	7267032	0	4	156,440,112,836,	0,243,760,4292,
Chr02	7261941	7267032	TCONS_00018501	0	+	7261941	7267032	0	4	119,252,93,4368,	0,206,553,723,
Chr02	7390307	7396851	TCONS_00025210	0	-	7390307	7396851	0	2	4898,434,	0,6110,
Chr02	7465967	7469375	TCONS_00025220	0	-	7465967	7469375	0	3	634,122,188,	0,3019,3220,
Chr02	7465967	7469375	TCONS_00025221	0	-	7465967	7469375	0	3	697,122,188,	0,3019,3220,
Chr02	7465967	7469375	TCONS_00025222	0	-	7465967	7469375	0	3	634,188,188,	0,2953,3220,
Chr02	7467084	7467461	TCONS_00025224	0	-	7467084	7467461	0	1	377,	0,
Chr02	7476112	7482214	TCONS_00018524	0	+	7476112	7482214	0	7	628,565,1581,693,201,79,1130,	0,694,1386,3039,3946,4630,4972,
Chr02	7476148	7482214	TCONS_00018525	0	+	7476148	7482214	0	4	3696,201,79,1122,	0,3910,4594,4944,
Chr02	7476153	7482214	TCONS_00018527	0	+	7476153	7482214	0	5	2262,1075,201,79,1130,	0,2616,3905,4589,4931,
Chr02	7476153	7482214	TCONS_00018529	0	+	7476153	7482214	0	4	3218,669,79,1122,	0,3437,4589,4939,
Chr02	7609612	7611045	TCONS_00018540	0	+	7609612	7611045	0	1	1433,	0,
Chr02	7612743	7615675	TCONS_00018542	0	+	7612743	7615675	0	2	162,2668,	0,264,
Chr02	7820269	7822936	TCONS_00025267	0	-	7820269	7822936	0	1	2667,	0,
Chr02	7820940	7822935	TCONS_00018577	0	+	7820940	7822935	0	1	1995,	0,
Chr02	7828390	7834712	TCONS_00025269	0	-	7828390	7834712	0	2	3377,2781,	0,3541,
Chr02	7834764	7838235	TCONS_00025270	0	-	7834764	7838235	0	1	3471,	0,
Chr02	7951205	7955981	TCONS_00018597	0	+	7951205	7955981	0	2	525,4043,	0,733,
Chr02	8118910	8121580	TCONS_00025293	0	-	8118910	8121580	0	2	2261,311,	0,2359,
Chr02	8174307	8175626	TCONS_00018625	0	+	8174307	8175626	0	1	1319,	0,
Chr02	8180848	8181538	TCONS_00018626	0	+	8180848	8181538	0	1	690,	0,
Chr02	8207904	8208248	TCONS_00025304	0	-	8207904	8208248	0	1	344,	0,
Chr02	8283794	8290761	TCONS_00018638	0	+	8283794	8290761	0	5	2093,220,163,1865,1102,	0,2178,2476,2731,5865,
Chr02	8334246	8334794	TCONS_00018651	0	+	8334246	8334794	0	1	548,	0,
Chr02	8411974	8423805	TCONS_00018663	0	+	8411974	8423805	0	3	245,6715,877,	0,2161,10954,
Chr02	8412102	8423805	TCONS_00018664	0	+	8412102	8423805	0	6	117,74,2033,1121,133,877,	0,2033,4396,6560,8615,10826,
Chr02	8412106	8423805	TCONS_00018665	0	+	8412106	8423805	0	4	5842,537,2188,877,	0,5934,6556,10822,
Chr02	8512441	8516436	TCONS_00025333	0	-	8512441	8516436	0	1	3995,	0,
Chr02	8543924	8544667	TCONS_00018695	0	+	8543924	8544667	0	1	743,	0,
Chr02	8546598	8547652	TCONS_00025340	0	-	8546598	8547652	0	1	1054,	0,
Chr02	8549058	8550087	TCONS_00018696	0	+	8549058	8550087	0	1	1029,	0,
Chr02	8549087	8550108	TCONS_00025341	0	-	8549087	8550108	0	1	1021,	0,
Chr02	8592367	8593201	TCONS_00018697	0	+	8592367	8593201	0	1	834,	0,
Chr02	8686307	8706586	TCONS_00018715	0	+	8686307	8706586	0	8	200,6714,100,109,116,1330,449,597,	0,2105,9522,12480,16455,16808,18972,19682,
Chr02	8686307	8703397	TCONS_00018714	0	+	8686307	8703397	0	5	200,6714,3067,116,282,	0,2105,9522,16455,16808,
Chr02	8686309	8706586	TCONS_00018718	0	+	8686309	8706586	0	7	8817,100,109,116,1330,449,597,	0,9520,12478,16453,16806,18970,19680,
Chr02	8686309	8706586	TCONS_00018716	0	+	8686309	8706586	0	9	198,6353,110,2315,109,116,1330,449,597,	0,2103,8707,9520,12478,16453,16806,18970,19680,
Chr02	8686326	8706586	TCONS_00018719	0	+	8686326	8706586	0	8	181,132,454,3067,116,1330,449,597,	0,2086,8346,9503,16436,16789,18953,19663,
Chr02	8715151	8720134	TCONS_00025360	0	-	8715151	8720134	0	6	376,98,92,622,120,69,	0,749,965,1868,4192,4914,
Chr02	8741723	8742807	TCONS_00018729	0	+	8741723	8742807	0	2	329,669,	0,415,
Chr02	8766761	8769495	TCONS_00025386	0	-	8766761	8769495	0	1	2734,	0,
Chr02	8779155	8781079	TCONS_00025390	0	-	8779155	8781079	0	1	1924,	0,
Chr02	8780226	8781052	TCONS_00018732	0	+	8780226	8781052	0	1	826,	0,
Chr02	8870249	8872940	TCONS_00025415	0	-	8870249	8872940	0	1	2691,	0,
Chr02	8873406	8875247	TCONS_00018743	0	+	8873406	8875247	0	1	1841,	0,
Chr02	8873412	8875149	TCONS_00025416	0	-	8873412	8875149	0	1	1737,	0,
Chr02	8968850	8971357	TCONS_00025434	0	-	8968850	8971357	0	2	534,1840,	0,667,
Chr02	9115472	9120534	TCONS_00018772	0	+	9115472	9120534	0	2	471,4493,	0,569,
Chr02	9250875	9253902	TCONS_00025472	0	-	9250875	9253902	0	2	2441,334,	0,2693,
Chr02	9252340	9255853	TCONS_00018809	0	+	9252340	9255853	0	3	1061,72,750,	0,1831,2763,
Chr02	9254273	9254985	TCONS_00018810	0	+	9254273	9254985	0	1	712,	0,
Chr02	9256983	9263166	TCONS_00025475	0	-	9256983	9263166	0	4	5083,200,51,435,	0,5162,5555,5748,
Chr02	9266326	9269447	TCONS_00025477	0	-	9266326	9269447	0	3	578,121,1787,	0,1089,1334,
Chr02	9364469	9372494	TCONS_00018822	0	+	9364469	9372494	0	3	6131,568,855,	0,6216,7170,
Chr02	9364469	9372494	TCONS_00018823	0	+	9364469	9372494	0	5	432,330,2115,568,855,	0,2935,4016,6216,7170,
Chr02	9372892	9373909	TCONS_00025486	0	-	9372892	9373909	0	1	1017,	0,
Chr02	9493971	9495287	TCONS_00025499	0	-	9493971	9495287	0	3	691,127,23,	0,782,1293,
Chr02	9654185	9659872	TCONS_00025513	0	-	9654185	9659872	0	2	3046,683,	0,5004,
Chr02	9746871	9747789	TCONS_00025517	0	-	9746871	9747789	0	1	918,	0,
Chr02	9777885	9780998	TCONS_00025526	0	-	9777885	9780998	0	5	1128,38,141,119,189,	0,1198,1355,2706,2924,
Chr02	9784731	9791726	TCONS_00018900	0	+	9784731	9791726	0	5	253,317,88,1636,1157,	0,2236,3453,4118,5838,
Chr02	9786293	9791726	TCONS_00018901	0	+	9786293	9791726	0	4	1,88,1636,1157,	0,1891,2556,4276,
Chr02	9884324	9885924	TCONS_00018922	0	+	9884324	9885924	0	1	1600,	0,
Chr02	9971163	9979640	TCONS_00018927	0	+	9971163	9979640	0	10	673,1153,107,247,689,74,515,41,2195,132,	0,712,2258,3418,4085,4886,5055,5663,5923,8345,
Chr02	9973129	9979049	TCONS_00018932	0	+	9973129	9979049	0	9	2236,110,74,62,196,41,68,143,1231,	0,2698,2920,3089,3408,3697,3957,4142,4689,
Chr02	10085001	10086176	TCONS_00018939	0	+	10085001	10086176	0	1	1175,	0,
Chr02	10087336	10088065	TCONS_00018941	0	+	10087336	10088065	0	1	729,	0,
Chr02	10089392	10089895	TCONS_00018942	0	+	10089392	10089895	0	1	503,	0,
Chr02	10097562	10103192	TCONS_00025584	0	-	10097562	10103192	0	2	3554,121,	0,5509,
Chr02	10131112	10141385	TCONS_00018946	0	+	10131112	10141385	0	17	630,70,149,83,73,62,395,129,72,55,1656,1756,213,65,125,202,741,	0,2275,2433,3093,3248,3450,3700,4184,4399,4707,4864,6612,8470,8807,8994,9234,9532,
Chr02	10240412	10242245	TCONS_00018985	0	+	10240412	10242245	0	4	128,64,372,462,	0,346,492,1371,
Chr02	10248141	10255091	TCONS_00025592	0	-	10248141	10255091	0	2	4377,723,	0,6227,
Chr02	10283836	10285408	TCONS_00018995	0	+	10283836	10285408	0	1	1572,	0,
Chr02	10298712	10299381	TCONS_00025601	0	-	10298712	10299381	0	1	669,	0,
Chr02	10306546	10307871	TCONS_00025604	0	-	10306546	10307871	0	1	1325,	0,
Chr02	10311747	10314212	TCONS_00025606	0	-	10311747	10314212	0	1	2465,	0,
Chr02	10312062	10313502	TCONS_00018998	0	+	10312062	10313502	0	1	1440,	0,
Chr02	10314341	10315719	TCONS_00025607	0	-	10314341	10315719	0	1	1378,	0,
Chr02	10317693	10318389	TCONS_00025608	0	-	10317693	10318389	0	1	696,	0,
Chr02	10319083	10319923	TCONS_00025609	0	-	10319083	10319923	0	1	840,	0,
Chr02	10319111	10320006	TCONS_00019000	0	+	10319111	10320006	0	1	895,	0,
Chr02	10326363	10329796	TCONS_00025610	0	-	10326363	10329796	0	1	3433,	0,
Chr02	10326510	10328109	TCONS_00019001	0	+	10326510	10328109	0	1	1599,	0,
Chr02	10335635	10336199	TCONS_00019005	0	+	10335635	10336199	0	1	564,	0,
Chr02	10343965	10346329	TCONS_00019007	0	+	10343965	10346329	0	1	2364,	0,
Chr02	10352861	10353414	TCONS_00025612	0	-	10352861	10353414	0	1	553,	0,
Chr02	10391896	10395273	TCONS_00025615	0	-	10391896	10395273	0	3	381,96,2721,	0,477,656,
Chr02	10486070	10487537	TCONS_00019026	0	+	10486070	10487537	0	1	1467,	0,
Chr02	10498074	10506400	TCONS_00025632	0	-	10498074	10506400	0	3	1418,5601,473,	0,1529,7853,
Chr02	10505576	10506823	TCONS_00019027	0	+	10505576	10506823	0	1	1247,	0,
Chr02	10549549	10552156	TCONS_00025639	0	-	10549549	10552156	0	3	162,56,1053,	0,1238,1554,
Chr02	10549549	10552156	TCONS_00025637	0	-	10549549	10552156	0	5	162,208,444,56,388,	0,1238,1549,2085,2219,
Chr02	10549549	10552156	TCONS_00025638	0	-	10549549	10552156	0	1	2607,	0,
Chr02	10589332	10592986	TCONS_00025650	0	-	10589332	10592986	0	2	1847,435,	0,3219,
Chr02	10589332	10591423	TCONS_00025648	0	-	10589332	10591423	0	1	2091,	0,
Chr02	10638784	10647214	TCONS_00025657	0	-	10638784	10647214	0	4	1654,2221,4151,59,	0,1778,4160,8371,
Chr02	10638784	10647214	TCONS_00025656	0	-	10638784	10647214	0	5	1654,1994,113,4237,59,	0,1778,3886,4074,8371,
Chr02	10653383	10655583	TCONS_00025661	0	-	10653383	10655583	0	1	2200,	0,
Chr02	10659446	10660065	TCONS_00019042	0	+	10659446	10660065	0	1	619,	0,
Chr02	10670458	10685246	TCONS_00025664	0	-	10670458	10685246	0	10	5692,114,118,1136,691,85,117,130,118,165,	0,5776,6301,6694,7937,10014,10171,11063,11489,14623,
Chr02	10806949	10813199	TCONS_00025690	0	-	10806949	10813199	0	2	719,5453,	0,797,
Chr02	10812026	10815087	TCONS_00019056	0	+	10812026	10815087	0	1	3061,	0,
Chr02	10962196	10963359	TCONS_00025710	0	-	10962196	10963359	0	1	1163,	0,
Chr02	10974199	10978098	TCONS_00025711	0	-	10974199	10978098	0	1	3899,	0,
Chr02	10978182	10979057	TCONS_00025712	0	-	10978182	10979057	0	1	875,	0,
Chr02	10984746	10985046	TCONS_00025713	0	-	10984746	10985046	0	1	300,	0,
Chr02	10985314	10986438	TCONS_00025714	0	-	10985314	10986438	0	1	1124,	0,
Chr02	10987937	10990438	TCONS_00025715	0	-	10987937	10990438	0	1	2501,	0,
Chr02	11062699	11064129	TCONS_00019073	0	+	11062699	11064129	0	1	1430,	0,
Chr02	11186428	11197522	TCONS_00025737	0	-	11186428	11197522	0	3	907,96,146,	0,8998,10948,
Chr02	11188880	11197522	TCONS_00025739	0	-	11188880	11197522	0	2	6642,146,	0,8496,
Chr02	11207843	11213073	TCONS_00025742	0	-	11207843	11213073	0	3	1939,150,464,	0,4513,4766,
Chr02	11207843	11243216	TCONS_00025743	0	-	11207843	11243216	0	6	4663,187,122,59,88,42,	0,4766,19567,35002,35164,35331,
Chr02	11243381	11244564	TCONS_00025745	0	-	11243381	11244564	0	1	1183,	0,
Chr02	11244917	11250107	TCONS_00025748	0	-	11244917	11250107	0	2	4577,510,	0,4680,
Chr02	11244917	11250107	TCONS_00025747	0	-	11244917	11250107	0	3	1020,155,510,	0,4422,4680,
Chr02	11349517	11350642	TCONS_00025765	0	-	11349517	11350642	0	1	1125,	0,
Chr02	11544212	11563847	TCONS_00019130	0	+	11544212	11563847	0	4	2,670,978,3036,	0,12271,14283,16599,
Chr02	11557518	11564682	TCONS_00025800	0	-	11557518	11564682	0	6	969,91,125,4405,70,260,	0,1037,1312,1551,6346,6904,
Chr02	11557518	11564090	TCONS_00025798	0	-	11557518	11564090	0	3	969,400,226,	0,1037,6346,
Chr02	11584176	11588596	TCONS_00025808	0	-	11584176	11588596	0	3	2135,69,203,	0,2238,4217,
Chr02	11584176	11588592	TCONS_00025807	0	-	11584176	11588592	0	2	1695,2397,	0,2019,
Chr02	11597342	11601665	TCONS_00025810	0	-	11597342	11601665	0	4	916,531,752,248,	0,1023,1633,4075,
Chr02	11597342	11601672	TCONS_00025812	0	-	11597342	11601672	0	3	916,531,2697,	0,1023,1633,
Chr02	11597342	11601665	TCONS_00025809	0	-	11597342	11601665	0	4	948,51,395,2690,	0,1035,1159,1633,
Chr02	11597342	11601672	TCONS_00025811	0	-	11597342	11601672	0	4	916,519,156,255,	0,1035,1633,4075,
Chr02	11597342	11601714	TCONS_00025813	0	-	11597342	11601714	0	5	948,519,156,440,297,	0,1035,1633,1945,4075,
Chr02	11597342	11601714	TCONS_00025814	0	-	11597342	11601714	0	5	948,63,332,752,297,	0,1023,1159,1633,4075,
Chr02	11677469	11683601	TCONS_00025826	0	-	11677469	11683601	0	3	630,113,230,	0,742,5902,
Chr02	11687621	11694992	TCONS_00025830	0	-	11687621	11694992	0	9	1167,570,120,90,60,108,54,128,353,	0,1253,2185,2860,3030,3643,4301,5282,7018,
Chr02	11687621	11691924	TCONS_00025829	0	-	11687621	11691924	0	8	1167,81,159,120,81,69,108,2,	0,1253,1664,2185,2860,3021,3643,4301,
Chr02	11713001	11714150	TCONS_00019154	0	+	11713001	11714150	0	1	1149,	0,
Chr02	11750503	11758220	TCONS_00025840	0	-	11750503	11758220	0	7	1344,107,114,568,54,128,382,	0,1425,3426,4872,6504,7042,7335,
Chr02	11750503	11758220	TCONS_00025838	0	-	11750503	11758220	0	8	1344,95,114,114,114,54,128,382,	0,1425,3426,4872,5326,6504,7042,7335,
Chr02	11776286	11776860	TCONS_00025854	0	-	11776286	11776860	0	1	574,	0,
Chr02	11854027	11855516	TCONS_00025859	0	-	11854027	11855516	0	1	1489,	0,
Chr02	11877902	11878969	TCONS_00025861	0	-	11877902	11878969	0	1	1067,	0,
Chr02	11933140	11934711	TCONS_00019175	0	+	11933140	11934711	0	3	561,117,242,	0,893,1329,
Chr02	12208088	12208458	TCONS_00019217	0	+	12208088	12208458	0	1	370,	0,
Chr02	12357971	12358572	TCONS_00019236	0	+	12357971	12358572	0	1	601,	0,
Chr02	12409620	12416254	TCONS_00019245	0	+	12409620	12416254	0	4	742,3283,69,1651,	0,999,4732,4983,
Chr02	12409620	12416254	TCONS_00019247	0	+	12409620	12416254	0	2	4801,1651,	0,4983,
Chr02	12409620	12416254	TCONS_00019246	0	+	12409620	12416254	0	5	742,79,66,69,1651,	0,999,4216,4732,4983,
Chr02	12409620	12416254	TCONS_00019243	0	+	12409620	12416254	0	3	742,3802,1651,	0,999,4983,
Chr02	12409620	12416254	TCONS_00019244	0	+	12409620	12416254	0	4	742,79,585,1651,	0,999,4216,4983,
Chr02	12434589	12435797	TCONS_00025937	0	-	12434589	12435797	0	1	1208,	0,
Chr02	12560483	12568934	TCONS_00019260	0	+	12560483	12568934	0	2	351,3369,	0,5082,
Chr02	12597749	12609973	TCONS_00019295	0	+	12597749	12609973	0	16	384,63,740,963,455,53,55,102,83,87,753,70,65,46,75,1208,	0,469,642,2379,3408,4630,6368,6501,6708,7356,7564,9356,10486,10711,10862,11016,
Chr02	12597749	12609973	TCONS_00019297	0	+	12597749	12609973	0	18	384,63,88,392,45,44,53,55,102,108,87,70,149,70,65,87,75,1208,	0,469,642,990,2379,3819,4630,6368,6501,6708,7356,7564,8168,9356,10486,10670,10862,11016,
Chr02	12597749	12609973	TCONS_00019294	0	+	12597749	12609973	0	15	384,63,740,3035,55,102,83,87,70,149,70,65,87,75,1208,	0,469,642,2379,6368,6501,6708,7356,7564,8168,9356,10486,10670,10862,11016,
Chr02	12597749	12609973	TCONS_00019296	0	+	12597749	12609973	0	15	384,63,740,963,455,53,55,102,83,87,70,149,1195,87,1362,	0,469,642,2379,3408,4630,6368,6501,6708,7356,7564,8168,9356,10670,10862,
Chr02	12597791	12606544	TCONS_00019298	0	+	12597791	12606544	0	9	342,63,88,181,3035,55,102,83,1439,	0,427,600,1159,2337,6326,6459,6666,7314,
Chr02	12597791	12609973	TCONS_00019299	0	+	12597791	12609973	0	18	342,63,88,392,45,721,455,53,55,102,83,87,753,70,65,87,75,1208,	0,427,600,948,2337,2579,3366,4588,6326,6459,6666,7314,7522,9314,10444,10628,10820,10974,
Chr02	12602495	12609973	TCONS_00019301	0	+	12602495	12609973	0	10	668,55,102,83,87,753,1195,87,75,1197,	0,1622,1755,1962,2610,2818,4610,5924,6116,6281,
Chr02	12745345	12752191	TCONS_00025994	0	-	12745345	12752191	0	3	1700,145,1851,	0,4715,4995,
Chr02	12799429	12803638	TCONS_00026004	0	-	12799429	12803638	0	2	369,3418,	0,791,
Chr02	12823256	12824250	TCONS_00026006	0	-	12823256	12824250	0	1	994,	0,
Chr02	12824775	12827953	TCONS_00019323	0	+	12824775	12827953	0	2	1643,1437,	0,1741,
Chr02	12824806	12827953	TCONS_00019325	0	+	12824806	12827953	0	2	253,1683,	0,1464,
Chr02	12964685	12968118	TCONS_00026023	0	-	12964685	12968118	0	5	1072,96,131,545,102,	0,1474,1908,2696,3331,
Chr02	12964685	12968111	TCONS_00026021	0	-	12964685	12968111	0	2	3241,95,	0,3331,
Chr02	12964685	12968101	TCONS_00026019	0	-	12964685	12968101	0	3	1074,563,720,	0,1476,2696,
Chr02	12964685	12968118	TCONS_00026024	0	-	12964685	12968118	0	5	1711,131,140,358,102,	0,1908,2696,2883,3331,
Chr02	12964685	12968111	TCONS_00026022	0	-	12964685	12968111	0	3	1072,1767,95,	0,1474,3331,
Chr02	12964685	12968111	TCONS_00026020	0	-	12964685	12968111	0	4	1570,131,545,95,	0,1908,2696,3331,
Chr02	12977675	12978466	TCONS_00026028	0	-	12977675	12978466	0	1	791,	0,
Chr02	13023502	13023748	TCONS_00019347	0	+	13023502	13023748	0	1	246,	0,
Chr02	13028928	13035900	TCONS_00026035	0	-	13028928	13035900	0	10	213,95,297,135,99,123,75,107,124,61,	0,2618,3016,3405,3641,3867,4963,5706,6566,6911,
Chr02	13077288	13078560	TCONS_00026038	0	-	13077288	13078560	0	1	1272,	0,
Chr02	13079975	13082401	TCONS_00026039	0	-	13079975	13082401	0	2	351,2002,	0,424,
Chr02	13100233	13100864	TCONS_00019358	0	+	13100233	13100864	0	1	631,	0,
Chr02	13263613	13264281	TCONS_00019390	0	+	13263613	13264281	0	1	668,	0,
Chr02	13279481	13281042	TCONS_00026058	0	-	13279481	13281042	0	1	1561,	0,
Chr02	13314392	13314760	TCONS_00019403	0	+	13314392	13314760	0	1	368,	0,
Chr02	13319243	13320448	TCONS_00019404	0	+	13319243	13320448	0	1	1205,	0,
Chr02	13319243	13335281	TCONS_00019405	0	+	13319243	13335281	0	2	440,65,	0,15973,
Chr02	13319250	13319836	TCONS_00026060	0	-	13319250	13319836	0	1	586,	0,
Chr02	13405215	13408269	TCONS_00019415	0	+	13405215	13408269	0	2	822,808,	0,2246,
Chr02	13405215	13408269	TCONS_00019417	0	+	13405215	13408269	0	1	3054,	0,
Chr02	13522558	13524558	TCONS_00019430	0	+	13522558	13524558	0	1	2000,	0,
Chr02	13525605	13526161	TCONS_00026064	0	-	13525605	13526161	0	1	556,	0,
Chr02	13544908	13546077	TCONS_00026066	0	-	13544908	13546077	0	1	1169,	0,
Chr02	13611674	13619378	TCONS_00019434	0	+	13611674	13619378	0	1	7704,	0,
Chr02	13611674	13619378	TCONS_00019436	0	+	13611674	13619378	0	2	1416,6021,	0,1683,
Chr02	13611674	13619378	TCONS_00019435	0	+	13611674	13619378	0	2	1375,6062,	0,1642,
Chr02	13612259	13619378	TCONS_00019437	0	+	13612259	13619378	0	2	698,6154,	0,965,
Chr02	13612264	13619378	TCONS_00019438	0	+	13612264	13619378	0	2	2072,3757,	0,3357,
Chr02	13687422	13687953	TCONS_00026077	0	-	13687422	13687953	0	1	531,	0,
Chr02	13775769	13792067	TCONS_00019448	0	+	13775769	13792067	0	4	1326,96,1905,4196,	0,1408,1613,12102,
Chr02	13775775	13780142	TCONS_00019450	0	+	13775775	13780142	0	3	1498,226,1939,	0,1607,2428,
Chr02	13775776	13792067	TCONS_00019454	0	+	13775776	13792067	0	6	555,675,226,82,915,4196,	0,822,1606,2427,2596,12095,
Chr02	13775776	13778200	TCONS_00019453	0	+	13775776	13778200	0	3	555,96,818,	0,1401,1606,
Chr02	13781872	13782595	TCONS_00019457	0	+	13781872	13782595	0	1	723,	0,
Chr02	13787446	13792067	TCONS_00019459	0	+	13787446	13792067	0	2	2028,2509,	0,2112,
Chr02	13827591	13828309	TCONS_00026089	0	-	13827591	13828309	0	1	718,	0,
Chr02	13891904	13894457	TCONS_00026096	0	-	13891904	13894457	0	4	908,128,829,347,	0,982,1246,2206,
Chr02	13903999	13909145	TCONS_00026111	0	-	13903999	13909145	0	4	1073,2465,719,4,	0,1699,4311,5142,
Chr02	13905148	13909145	TCONS_00026122	0	-	13905148	13909145	0	6	683,61,278,43,610,4,	0,1494,2737,3162,3271,3993,
Chr02	13909774	13932381	TCONS_00026126	0	-	13909774	13932381	0	2	1002,2410,	0,20197,
Chr02	13970384	13971910	TCONS_00019466	0	+	13970384	13971910	0	1	1526,	0,
Chr02	13988556	13989778	TCONS_00026145	0	-	13988556	13989778	0	1	1222,	0,
Chr02	14015242	14016095	TCONS_00019477	0	+	14015242	14016095	0	1	853,	0,
Chr02	14062787	14065388	TCONS_00026149	0	-	14062787	14065388	0	1	2601,	0,
Chr02	14153676	14159359	TCONS_00019488	0	+	14153676	14159359	0	4	276,243,66,1920,	0,373,1310,3763,
Chr02	14153676	14159359	TCONS_00019486	0	+	14153676	14159359	0	2	276,5310,	0,373,
Chr02	14153676	14159359	TCONS_00019487	0	+	14153676	14159359	0	3	276,243,4373,	0,373,1310,
Chr02	14194686	14195681	TCONS_00019489	0	+	14194686	14195681	0	1	995,	0,
Chr02	14228736	14229911	TCONS_00019490	0	+	14228736	14229911	0	1	1175,	0,
Chr02	14340300	14343104	TCONS_00026165	0	-	14340300	14343104	0	4	1654,102,93,92,	0,2366,2544,2712,
Chr02	14377105	14378140	TCONS_00019494	0	+	14377105	14378140	0	1	1035,	0,
Chr02	14572640	14573072	TCONS_00019502	0	+	14572640	14573072	0	1	432,	0,
Chr02	14684447	14685488	TCONS_00026181	0	-	14684447	14685488	0	1	1041,	0,
Chr02	14730006	14733164	TCONS_00019508	0	+	14730006	14733164	0	2	554,2529,	0,629,
Chr02	14735876	14738154	TCONS_00026189	0	-	14735876	14738154	0	1	2278,	0,
Chr02	14735876	14737855	TCONS_00026188	0	-	14735876	14737855	0	2	1453,68,	0,1911,
Chr02	14754536	14756940	TCONS_00019514	0	+	14754536	14756940	0	2	63,1390,	0,1014,
Chr02	15001887	15005954	TCONS_00026196	0	-	15001887	15005954	0	3	365,122,417,	0,3451,3650,
Chr02	15114425	15118307	TCONS_00019536	0	+	15114425	15118307	0	5	135,601,84,610,2254,	0,145,751,890,1628,
Chr02	15172924	15178130	TCONS_00026207	0	-	15172924	15178130	0	4	743,82,72,439,	0,3885,4378,4767,
Chr02	15236050	15238171	TCONS_00026223	0	-	15236050	15238171	0	3	1086,99,570,	0,1192,1551,
Chr02	15236050	15237868	TCONS_00026222	0	-	15236050	15237868	0	1	1818,	0,
Chr02	15237113	15239589	TCONS_00019540	0	+	15237113	15239589	0	3	291,69,399,	0,1131,2077,
Chr02	15238348	15239589	TCONS_00019541	0	+	15238348	15239589	0	1	1241,	0,
Chr02	15240191	15246830	TCONS_00019543	0	+	15240191	15246830	0	6	717,59,26,50,3700,1012,	0,789,1237,1652,1850,5627,
Chr02	15240466	15246830	TCONS_00019545	0	+	15240466	15246830	0	4	442,59,465,4789,	0,514,962,1575,
Chr02	15248854	15253316	TCONS_00026226	0	-	15248854	15253316	0	2	3160,1148,	0,3314,
Chr02	15248854	15253316	TCONS_00026225	0	-	15248854	15253316	0	4	934,60,1753,1148,	0,1253,1407,3314,
Chr02	15248854	15253316	TCONS_00026227	0	-	15248854	15253316	0	4	934,1907,90,670,	0,1253,3314,3792,
Chr02	15279382	15282211	TCONS_00019552	0	+	15279382	15282211	0	2	1020,1485,	0,1344,
Chr02	15319071	15323709	TCONS_00026241	0	-	15319071	15323709	0	4	454,219,113,560,	0,3587,3888,4078,
Chr02	15492073	15496575	TCONS_00026258	0	-	15492073	15496575	0	2	295,3796,	0,706,
Chr02	15506246	15513584	TCONS_00019571	0	+	15506246	15513584	0	4	462,1447,36,917,	0,4532,6101,6421,
Chr02	15506251	15508295	TCONS_00019572	0	+	15506251	15508295	0	1	2044,	0,
Chr02	15529570	15534557	TCONS_00019575	0	+	15529570	15534557	0	1	4987,	0,
Chr02	15600088	15601463	TCONS_00026264	0	-	15600088	15601463	0	1	1375,	0,
Chr02	15930728	15931843	TCONS_00026277	0	-	15930728	15931843	0	1	1115,	0,
Chr02	16014747	16020202	TCONS_00026284	0	-	16014747	16020202	0	3	4523,16,319,	0,4651,5136,
Chr02	16014747	16020202	TCONS_00026285	0	-	16014747	16020202	0	3	4523,54,482,	0,4651,4973,
Chr02	16014747	16020202	TCONS_00026283	0	-	16014747	16020202	0	4	3664,196,63,482,	0,4327,4642,4973,
Chr02	16014747	16020202	TCONS_00026286	0	-	16014747	16020202	0	3	4523,63,482,	0,4642,4973,
Chr02	16014747	16020202	TCONS_00026288	0	-	16014747	16020202	0	4	3305,989,54,482,	0,3534,4651,4973,
Chr02	16067799	16071608	TCONS_00026299	0	-	16067799	16071608	0	2	2907,805,	0,3004,
Chr02	16081203	16084237	TCONS_00026303	0	-	16081203	16084237	0	3	1696,288,717,	0,1783,2317,
Chr02	16095702	16098091	TCONS_00019609	0	+	16095702	16098091	0	3	188,110,494,	0,320,1895,
Chr02	16095702	16097403	TCONS_00019607	0	+	16095702	16097403	0	3	188,110,593,	0,320,1108,
Chr02	16181305	16182966	TCONS_00026328	0	-	16181305	16182966	0	1	1661,	0,
Chr02	16229036	16229827	TCONS_00026351	0	-	16229036	16229827	0	1	791,	0,
Chr02	16282434	16287316	TCONS_00026358	0	-	16282434	16287316	0	4	1776,424,56,1262,	0,1889,2495,3620,
Chr02	16282434	16287318	TCONS_00026360	0	-	16282434	16287318	0	4	1776,424,56,493,	0,1889,2495,4391,
Chr02	16282434	16287316	TCONS_00026359	0	-	16282434	16287316	0	3	1776,424,2387,	0,1889,2495,
Chr02	16354800	16355649	TCONS_00026365	0	-	16354800	16355649	0	1	849,	0,
Chr02	16367719	16371355	TCONS_00026367	0	-	16367719	16371355	0	1	3636,	0,
Chr02	16371493	16373174	TCONS_00026368	0	-	16371493	16373174	0	1	1681,	0,
Chr02	16373438	16374471	TCONS_00026369	0	-	16373438	16374471	0	1	1033,	0,
Chr02	16381139	16383517	TCONS_00019664	0	+	16381139	16383517	0	1	2378,	0,
Chr02	16385042	16386986	TCONS_00026370	0	-	16385042	16386986	0	1	1944,	0,
Chr02	16414221	16435117	TCONS_00019677	0	+	16414221	16435117	0	24	243,133,72,45,102,169,99,1880,2754,116,93,71,103,140,159,104,176,190,100,169,83,77,674,370,	0,342,570,981,1500,1696,1989,2523,4866,7710,7935,11292,11939,12413,12759,12999,14597,16867,17928,18395,19132,19297,19610,20526,
Chr02	16414221	16435117	TCONS_00019676	0	+	16414221	16435117	0	24	243,133,72,24,169,684,40,1902,99,116,119,71,103,140,159,104,176,190,100,169,83,77,674,370,	0,342,570,1578,1696,1989,4363,4866,7521,7710,7909,11292,11939,12413,12759,12999,14597,16867,17928,18395,19132,19297,19610,20526,
Chr02	16414221	16435117	TCONS_00019675	0	+	16414221	16435117	0	25	243,133,72,102,169,99,150,35,58,941,116,119,71,103,140,159,104,176,190,100,169,83,77,674,370,	0,342,570,1500,1696,1989,2523,4368,4866,6679,7710,7909,11292,11939,12413,12759,12999,14597,16867,17928,18395,19132,19297,19610,20526,
Chr02	16414221	16435117	TCONS_00019679	0	+	16414221	16435117	0	25	243,133,72,102,169,99,150,40,58,941,116,119,71,103,140,159,104,176,190,100,169,83,77,674,370,	0,342,570,1500,1696,1989,2523,4363,4866,6679,7710,7909,11292,11939,12413,12759,12999,14597,16867,17928,18395,19132,19297,19610,20526,
Chr02	16469889	16473514	TCONS_00026380	0	-	16469889	16473514	0	4	521,120,244,605,	0,639,2664,3020,
Chr02	16471041	16471375	TCONS_00019700	0	+	16471041	16471375	0	1	334,	0,
Chr02	16486763	16487753	TCONS_00026381	0	-	16486763	16487753	0	1	990,	0,
Chr02	16596063	16596625	TCONS_00026411	0	-	16596063	16596625	0	1	562,	0,
Chr02	16635370	16635511	TCONS_00019716	0	+	16635370	16635511	0	1	141,	0,
Chr02	16710731	16714066	TCONS_00026429	0	-	16710731	16714066	0	4	482,66,100,253,	0,1701,2892,3082,
Chr02	16711252	16714073	TCONS_00026430	0	-	16711252	16714073	0	4	603,623,100,260,	0,623,2371,2561,
Chr02	16868428	16869905	TCONS_00019764	0	+	16868428	16869905	0	1	1477,	0,
Chr02	16872857	16873672	TCONS_00019765	0	+	16872857	16873672	0	1	815,	0,
Chr02	16912313	16916360	TCONS_00026444	0	-	16912313	16916360	0	3	1985,345,907,	0,2593,3140,
Chr02	16912313	16916340	TCONS_00026442	0	-	16912313	16916340	0	4	786,447,345,887,	0,1538,2593,3140,
Chr02	16912313	16916346	TCONS_00026443	0	-	16912313	16916346	0	4	744,447,345,893,	0,1538,2593,3140,
Chr02	16912313	16916340	TCONS_00026441	0	-	16912313	16916340	0	2	1985,1434,	0,2593,
Chr02	16912313	16916335	TCONS_00026440	0	-	16912313	16916335	0	3	744,1400,882,	0,1538,3140,
Chr02	16918470	16920970	TCONS_00026447	0	-	16918470	16920970	0	5	244,105,39,74,724,	0,331,575,699,1776,
Chr02	16967859	16972412	TCONS_00026460	0	-	16967859	16972412	0	2	1084,3032,	0,1521,
Chr02	16967859	16972392	TCONS_00026458	0	-	16967859	16972392	0	2	3878,555,	0,3978,
Chr02	16967859	16972390	TCONS_00026457	0	-	16967859	16972390	0	2	3119,553,	0,3978,
Chr02	16996959	16999103	TCONS_00019778	0	+	16996959	16999103	0	1	2144,	0,
Chr02	16997024	17001491	TCONS_00026463	0	-	16997024	17001491	0	5	378,161,34,103,681,	0,2080,2603,3298,3786,
Chr02	17058256	17072542	TCONS_00026484	0	-	17058256	17072542	0	8	907,969,129,159,90,219,102,1579,	0,1433,11309,11533,11775,11952,12313,12707,
Chr02	17067730	17072051	TCONS_00026492	0	-	17067730	17072051	0	8	940,939,159,90,219,102,48,31,	0,1025,2059,2301,2478,2839,3233,4290,
Chr02	17067730	17072665	TCONS_00026494	0	-	17067730	17072665	0	8	940,63,803,652,102,49,46,60,	0,1025,1161,2059,2839,3233,4290,4875,
Chr02	17067730	17071890	TCONS_00026491	0	-	17067730	17071890	0	7	1701,129,159,90,219,102,927,	0,1835,2059,2301,2478,2839,3233,
Chr02	17067730	17072542	TCONS_00026493	0	-	17067730	17072542	0	3	1964,638,1973,	0,2059,2839,
Chr02	17136345	17138482	TCONS_00026504	0	-	17136345	17138482	0	1	2137,	0,
Chr02	17141017	17141415	TCONS_00019793	0	+	17141017	17141415	0	1	398,	0,
Chr02	17303917	17305819	TCONS_00019822	0	+	17303917	17305819	0	1	1902,	0,
Chr02	17318430	17320159	TCONS_00026530	0	-	17318430	17320159	0	1	1729,	0,
Chr02	17394886	17395827	TCONS_00019827	0	+	17394886	17395827	0	1	941,	0,
Chr02	17588720	17589880	TCONS_00026541	0	-	17588720	17589880	0	1	1160,	0,
Chr02	17607557	17610042	TCONS_00026542	0	-	17607557	17610042	0	5	66,73,331,176,280,	0,181,851,1817,2205,
Chr02	17621820	17622241	TCONS_00026549	0	-	17621820	17622241	0	1	421,	0,
Chr02	17700010	17702024	TCONS_00019861	0	+	17700010	17702024	0	2	275,1420,	0,594,
Chr02	17844990	17845464	TCONS_00026577	0	-	17844990	17845464	0	1	474,	0,
Chr02	17849725	17850279	TCONS_00026580	0	-	17849725	17850279	0	1	554,	0,
Chr02	17856642	17857389	TCONS_00026581	0	-	17856642	17857389	0	1	747,	0,
Chr02	17859314	17859846	TCONS_00026583	0	-	17859314	17859846	0	1	532,	0,
Chr02	17892008	17895449	TCONS_00019874	0	+	17892008	17895449	0	2	678,1748,	0,1693,
Chr02	17892008	17895449	TCONS_00019873	0	+	17892008	17895449	0	2	678,1751,	0,1690,
Chr02	17898387	17899039	TCONS_00026592	0	-	17898387	17899039	0	1	652,	0,
Chr02	17908941	17910658	TCONS_00026598	0	-	17908941	17910658	0	1	1717,	0,
Chr02	17911710	17914676	TCONS_00019877	0	+	17911710	17914676	0	3	369,111,708,	0,1745,2258,
Chr02	17980628	17981468	TCONS_00026600	0	-	17980628	17981468	0	1	840,	0,
Chr02	17983301	17989117	TCONS_00026605	0	-	17983301	17989117	0	4	1962,1026,255,833,	0,2061,3694,4983,
Chr02	18035643	18036583	TCONS_00026608	0	-	18035643	18036583	0	1	940,	0,
Chr02	18037216	18040089	TCONS_00026610	0	-	18037216	18040089	0	1	2873,	0,
Chr02	18038841	18040916	TCONS_00019891	0	+	18038841	18040916	0	1	2075,	0,
Chr02	18044947	18045830	TCONS_00019893	0	+	18044947	18045830	0	1	883,	0,
Chr02	18122447	18126495	TCONS_00026627	0	-	18122447	18126495	0	2	547,1103,	0,2945,
Chr02	18124002	18126495	TCONS_00026628	0	-	18124002	18126495	0	2	1497,935,	0,1558,
Chr02	18182780	18184950	TCONS_00026636	0	-	18182780	18184950	0	2	1508,585,	0,1585,
Chr02	18288930	18291377	TCONS_00026641	0	-	18288930	18291377	0	3	655,49,320,	0,1300,2127,
Chr02	18288930	18291377	TCONS_00026642	0	-	18288930	18291377	0	3	664,49,320,	0,1300,2127,
Chr02	18289626	18290217	TCONS_00026643	0	-	18289626	18290217	0	1	591,	0,
Chr02	18329661	18334753	TCONS_00026649	0	-	18329661	18334753	0	4	1429,983,84,146,	0,3134,4715,4946,
Chr02	18329661	18334757	TCONS_00026650	0	-	18329661	18334757	0	4	3588,54,132,150,	0,4063,4667,4946,
Chr02	18329661	18334745	TCONS_00026648	0	-	18329661	18334745	0	5	1429,454,54,132,138,	0,3134,4063,4667,4946,
Chr02	18329661	18334736	TCONS_00026646	0	-	18329661	18334736	0	4	1429,983,132,129,	0,3134,4667,4946,
Chr02	18329661	18334745	TCONS_00026647	0	-	18329661	18334745	0	3	4117,132,138,	0,4667,4946,
Chr02	18329661	18334757	TCONS_00026651	0	-	18329661	18334757	0	2	4799,150,	0,4946,
Chr02	18510912	18512265	TCONS_00019937	0	+	18510912	18512265	0	1	1353,	0,
Chr02	18644158	18650259	TCONS_00019957	0	+	18644158	18650259	0	3	1469,445,3262,	0,2304,2839,
Chr02	18707210	18708150	TCONS_00026672	0	-	18707210	18708150	0	1	940,	0,
Chr02	18881171	18881563	TCONS_00026685	0	-	18881171	18881563	0	1	392,	0,
Chr02	19107915	19108609	TCONS_00020012	0	+	19107915	19108609	0	1	694,	0,
Chr02	19303139	19309368	TCONS_00026725	0	-	19303139	19309368	0	7	617,2039,193,302,62,78,1717,	0,1285,3396,3674,4101,4325,4512,
Chr02	19436353	19437466	TCONS_00026752	0	-	19436353	19437466	0	1	1113,	0,
Chr02	19449287	19449973	TCONS_00026753	0	-	19449287	19449973	0	1	686,	0,
Chr02	19544003	19549119	TCONS_00026766	0	-	19544003	19549119	0	7	1032,298,108,121,2120,208,66,	0,1101,1507,1724,1925,4802,5050,
Chr02	19555058	19562372	TCONS_00020080	0	+	19555058	19562372	0	4	1419,2869,674,2121,	0,1492,4432,5193,
Chr02	19555278	19562372	TCONS_00020081	0	+	19555278	19562372	0	6	1199,260,85,120,669,2121,	0,1272,3849,4021,4217,4973,
Chr02	19555278	19562372	TCONS_00020082	0	+	19555278	19562372	0	4	1532,85,585,2121,	0,3849,4301,4973,
Chr02	19574886	19576612	TCONS_00020083	0	+	19574886	19576612	0	3	81,1177,177,	0,250,1549,
Chr02	19576846	19581365	TCONS_00020085	0	+	19576846	19581365	0	3	1388,604,981,	0,2115,3538,
Chr02	19607083	19609496	TCONS_00026778	0	-	19607083	19609496	0	4	1178,129,48,760,	0,1275,1494,1653,
Chr02	19609588	19614606	TCONS_00026781	0	-	19609588	19614606	0	9	796,59,60,125,59,64,54,39,272,	0,1629,1880,2081,2668,2970,3130,3341,4746,
Chr02	19626204	19630426	TCONS_00020095	0	+	19626204	19630426	0	3	66,327,2042,	0,285,2180,
Chr02	19667651	19668695	TCONS_00026793	0	-	19667651	19668695	0	1	1044,	0,
Chr02	19668090	19669014	TCONS_00020100	0	+	19668090	19669014	0	1	924,	0,
Chr02	19761920	19763674	TCONS_00020112	0	+	19761920	19763674	0	1	1754,	0,
Chr02	19765145	19769341	TCONS_00026824	0	-	19765145	19769341	0	2	3839,194,	0,4002,
Chr02	19945983	19953293	TCONS_00026859	0	-	19945983	19953293	0	3	5743,1174,240,	0,5787,7070,
Chr02	20050392	20051922	TCONS_00020179	0	+	20050392	20051922	0	1	1530,	0,
Chr02	20108452	20110744	TCONS_00026898	0	-	20108452	20110744	0	1	2292,	0,
Chr02	20112154	20113344	TCONS_00026899	0	-	20112154	20113344	0	1	1190,	0,
Chr02	20116692	20118093	TCONS_00026900	0	-	20116692	20118093	0	1	1401,	0,
Chr02	20125740	20127180	TCONS_00020188	0	+	20125740	20127180	0	1	1440,	0,
Chr02	20131335	20132194	TCONS_00020189	0	+	20131335	20132194	0	1	859,	0,
Chr02	20257697	20260173	TCONS_00026943	0	-	20257697	20260173	0	1	2476,	0,
Chr02	20257697	20260173	TCONS_00026942	0	-	20257697	20260173	0	2	1066,636,	0,1840,
Chr02	20267739	20278496	TCONS_00020206	0	+	20267739	20278496	0	9	246,100,108,452,59,752,22,2679,4682,	0,349,881,1059,1640,1804,3204,3319,6075,
Chr02	20325600	20325847	TCONS_00026953	0	-	20325600	20325847	0	1	247,	0,
Chr02	20325602	20325847	TCONS_00020212	0	+	20325602	20325847	0	1	245,	0,
Chr02	20339784	20346821	TCONS_00026956	0	-	20339784	20346821	0	5	2122,144,1209,1575,599,	0,2991,3362,4753,6438,
Chr02	20372701	20373570	TCONS_00020232	0	+	20372701	20373570	0	1	869,	0,
Chr02	20552622	20553454	TCONS_00026983	0	-	20552622	20553454	0	1	832,	0,
Chr02	20565611	20571298	TCONS_00026989	0	-	20565611	20571298	0	5	1015,158,83,110,41,	0,1140,1390,4655,5646,
Chr02	20567376	20568391	TCONS_00026991	0	-	20567376	20568391	0	1	1015,	0,
Chr02	20568500	20569428	TCONS_00026992	0	-	20568500	20569428	0	1	928,	0,
Chr02	20660762	20668470	TCONS_00020274	0	+	20660762	20668470	0	12	241,368,132,1002,1176,175,78,117,636,96,90,703,	0,980,1478,1801,2921,4204,4445,5601,5886,6637,6822,7005,
Chr02	20733393	20735844	TCONS_00020305	0	+	20733393	20735844	0	2	1554,591,	0,1860,
Chr02	20733400	20734293	TCONS_00027015	0	-	20733400	20734293	0	1	893,	0,
Chr02	20773876	20776419	TCONS_00027017	0	-	20773876	20776419	0	1	2543,	0,
Chr02	20943826	20950061	TCONS_00020339	0	+	20943826	20950061	0	4	70,218,147,1279,	0,2335,2733,4956,
Chr02	20985719	20986425	TCONS_00020348	0	+	20985719	20986425	0	1	706,	0,
Chr02	21000497	21001231	TCONS_00027042	0	-	21000497	21001231	0	1	734,	0,
Chr02	21000682	21001188	TCONS_00020351	0	+	21000682	21001188	0	1	506,	0,
Chr02	21003901	21004428	TCONS_00020353	0	+	21003901	21004428	0	1	527,	0,
Chr02	21020921	21021746	TCONS_00027045	0	-	21020921	21021746	0	1	825,	0,
Chr02	21021122	21022267	TCONS_00020354	0	+	21021122	21022267	0	1	1145,	0,
Chr02	21023624	21026034	TCONS_00027046	0	-	21023624	21026034	0	1	2410,	0,
Chr02	21024681	21027420	TCONS_00020355	0	+	21024681	21027420	0	1	2739,	0,
Chr02	21027845	21028637	TCONS_00020356	0	+	21027845	21028637	0	1	792,	0,
Chr02	21029069	21030265	TCONS_00020357	0	+	21029069	21030265	0	1	1196,	0,
Chr02	21030454	21031972	TCONS_00020358	0	+	21030454	21031972	0	1	1518,	0,
Chr02	21048014	21048490	TCONS_00020359	0	+	21048014	21048490	0	1	476,	0,
Chr02	21051332	21052131	TCONS_00027048	0	-	21051332	21052131	0	1	799,	0,
Chr02	21051522	21052132	TCONS_00020360	0	+	21051522	21052132	0	1	610,	0,
Chr02	21062716	21063778	TCONS_00020362	0	+	21062716	21063778	0	1	1062,	0,
Chr02	21066407	21066957	TCONS_00020363	0	+	21066407	21066957	0	1	550,	0,
Chr02	21067947	21071075	TCONS_00020365	0	+	21067947	21071075	0	2	1419,1544,	0,1584,
Chr02	21069841	21070687	TCONS_00027051	0	-	21069841	21070687	0	1	846,	0,
Chr02	21071965	21072555	TCONS_00027052	0	-	21071965	21072555	0	1	590,	0,
Chr02	21074040	21074574	TCONS_00027053	0	-	21074040	21074574	0	1	534,	0,
Chr02	21074935	21076520	TCONS_00020367	0	+	21074935	21076520	0	2	1076,414,	0,1171,
Chr02	21079560	21080273	TCONS_00020368	0	+	21079560	21080273	0	1	713,	0,
Chr02	21082412	21083019	TCONS_00020369	0	+	21082412	21083019	0	1	607,	0,
Chr02	21113828	21115146	TCONS_00027057	0	-	21113828	21115146	0	1	1318,	0,
Chr02	21126775	21127359	TCONS_00020390	0	+	21126775	21127359	0	1	584,	0,
Chr02	21141634	21143761	TCONS_00020393	0	+	21141634	21143761	0	1	2127,	0,
Chr02	21142399	21146620	TCONS_00027063	0	-	21142399	21146620	0	3	2296,975,61,	0,2734,4160,
Chr02	21144251	21146217	TCONS_00020394	0	+	21144251	21146217	0	1	1966,	0,
Chr02	21174097	21179367	TCONS_00020403	0	+	21174097	21179367	0	5	468,85,91,462,347,	0,778,1306,1524,4923,
Chr02	21174097	21179004	TCONS_00020397	0	+	21174097	21179004	0	5	468,85,134,91,3001,	0,778,1306,1524,1906,
Chr02	21174097	21179004	TCONS_00020401	0	+	21174097	21179004	0	4	468,85,134,3383,	0,778,1306,1524,
Chr02	21174097	21179367	TCONS_00020402	0	+	21174097	21179367	0	6	468,85,134,91,80,347,	0,778,1306,1524,1906,4923,
Chr02	21174097	21179004	TCONS_00020396	0	+	21174097	21179004	0	3	468,662,3383,	0,778,1524,
Chr02	21174097	21179004	TCONS_00020400	0	+	21174097	21179004	0	4	468,662,91,3001,	0,778,1524,1906,
Chr02	21304166	21305252	TCONS_00020419	0	+	21304166	21305252	0	2	240,685,	0,401,
Chr02	21323067	21324141	TCONS_00020423	0	+	21323067	21324141	0	1	1074,	0,
Chr02	21364443	21367703	TCONS_00027079	0	-	21364443	21367703	0	3	384,1700,269,	0,1164,2991,
Chr02	21422509	21422868	TCONS_00027086	0	-	21422509	21422868	0	1	359,	0,
Chr02	21432674	21433040	TCONS_00027087	0	-	21432674	21433040	0	1	366,	0,
Chr02	21515855	21517047	TCONS_00020457	0	+	21515855	21517047	0	1	1192,	0,
Chr02	21619476	21620868	TCONS_00027135	0	-	21619476	21620868	0	1	1392,	0,
Chr02	21632372	21633955	TCONS_00027138	0	-	21632372	21633955	0	1	1583,	0,
Chr02	21708789	21713779	TCONS_00027157	0	-	21708789	21713779	0	8	1356,382,102,348,40,138,305,869,	0,1484,1973,2267,2719,3471,3699,4121,
Chr02	21708789	21717126	TCONS_00027158	0	-	21708789	21717126	0	8	1356,382,180,348,40,106,113,239,	0,1484,2009,2267,2719,5710,5964,8098,
Chr02	21708789	21713210	TCONS_00027156	0	-	21708789	21713210	0	7	1356,382,216,348,40,150,699,	0,1484,1973,2267,2719,3471,3722,
Chr02	21798375	21799821	TCONS_00020494	0	+	21798375	21799821	0	1	1446,	0,
Chr02	21891413	21893441	TCONS_00027201	0	-	21891413	21893441	0	2	768,1154,	0,874,
Chr02	22127823	22129343	TCONS_00020565	0	+	22127823	22129343	0	3	303,84,745,	0,573,775,
Chr02	22200300	22201907	TCONS_00027275	0	-	22200300	22201907	0	1	1607,	0,
Chr02	22229220	22240318	TCONS_00027295	0	-	22229220	22240318	0	5	3663,73,116,53,2825,	0,4753,5359,6537,8273,
Chr02	22248079	22251188	TCONS_00027297	0	-	22248079	22251188	0	1	3109,	0,
Chr02	22277015	22282426	TCONS_00020593	0	+	22277015	22282426	0	4	2741,98,963,746,	0,2825,3524,4665,
Chr02	22277822	22282426	TCONS_00020595	0	+	22277822	22282426	0	4	1934,86,975,746,	0,2018,2705,3858,
Chr02	22295447	22296363	TCONS_00027305	0	-	22295447	22296363	0	2	354,464,	0,452,
Chr02	22497891	22498245	TCONS_00020623	0	+	22497891	22498245	0	1	354,	0,
Chr02	22572486	22573539	TCONS_00020629	0	+	22572486	22573539	0	1	1053,	0,
Chr02	22777489	22778844	TCONS_00027376	0	-	22777489	22778844	0	2	786,461,	0,894,
Chr02	22993094	22994502	TCONS_00027420	0	-	22993094	22994502	0	1	1408,	0,
Chr02	23020439	23029346	TCONS_00027426	0	-	23020439	23029346	0	4	3348,650,78,351,	0,3437,7280,8556,
Chr02	23020439	23029396	TCONS_00027427	0	-	23020439	23029396	0	5	2716,29,102,115,5126,	0,3319,3437,3633,3831,
Chr02	23020439	23029604	TCONS_00027428	0	-	23020439	23029604	0	5	2716,29,102,91,5334,	0,3319,3437,3657,3831,
Chr02	23080810	23087002	TCONS_00020706	0	+	23080810	23087002	0	3	4999,395,596,	0,5097,5596,
Chr02	23126254	23126902	TCONS_00027459	0	-	23126254	23126902	0	1	648,	0,
Chr02	23160570	23165596	TCONS_00027470	0	-	23160570	23165596	0	3	580,722,3397,	0,708,1629,
Chr02	23176496	23177121	TCONS_00027488	0	-	23176496	23177121	0	1	625,	0,
Chr02	23185701	23195810	TCONS_00027490	0	-	23185701	23195810	0	3	73,1420,167,	0,8410,9942,
Chr02	23190122	23190615	TCONS_00027491	0	-	23190122	23190615	0	1	493,	0,
Chr02	23293629	23294774	TCONS_00027510	0	-	23293629	23294774	0	3	318,93,281,	0,351,864,
Chr02	23316127	23316453	TCONS_00027518	0	-	23316127	23316453	0	1	326,	0,
Chr02	23470941	23471882	TCONS_00027531	0	-	23470941	23471882	0	1	941,	0,
Chr02	23476866	23477402	TCONS_00027532	0	-	23476866	23477402	0	1	536,	0,
Chr02	23565166	23569183	TCONS_00027542	0	-	23565166	23569183	0	2	2790,864,	0,3153,
Chr02	23565166	23569183	TCONS_00027543	0	-	23565166	23569183	0	1	4017,	0,
Chr02	23582575	23586306	TCONS_00020778	0	+	23582575	23586306	0	1	3731,	0,
Chr02	23602373	23603223	TCONS_00027545	0	-	23602373	23603223	0	1	850,	0,
Chr02	23602428	23603118	TCONS_00020781	0	+	23602428	23603118	0	1	690,	0,
Chr02	23604015	23604908	TCONS_00020782	0	+	23604015	23604908	0	1	893,	0,
Chr02	23605681	23606501	TCONS_00020783	0	+	23605681	23606501	0	1	820,	0,
Chr02	23633823	23634574	TCONS_00020784	0	+	23633823	23634574	0	1	751,	0,
Chr02	23634952	23636033	TCONS_00020785	0	+	23634952	23636033	0	1	1081,	0,
Chr02	23638339	23639485	TCONS_00020786	0	+	23638339	23639485	0	1	1146,	0,
Chr02	23650314	23655585	TCONS_00027553	0	-	23650314	23655585	0	8	367,91,34,47,1272,120,64,49,	0,1108,2154,2353,2547,3909,4841,5222,
Chr02	23662757	23663465	TCONS_00020789	0	+	23662757	23663465	0	1	708,	0,
Chr02	23662758	23662927	TCONS_00027557	0	-	23662758	23662927	0	1	169,	0,
Chr02	23672599	23673292	TCONS_00020801	0	+	23672599	23673292	0	2	481,168,	0,525,
Chr02	23676674	23679066	TCONS_00027562	0	-	23676674	23679066	0	2	486,1596,	0,796,
Chr02	23716689	23719036	TCONS_00020820	0	+	23716689	23719036	0	1	2347,	0,
Chr02	23720789	23721884	TCONS_00020821	0	+	23720789	23721884	0	1	1095,	0,
Chr02	23733788	23742337	TCONS_00027585	0	-	23733788	23742337	0	4	1687,1764,2209,232,	0,2983,5932,8317,
Chr02	23864139	23869355	TCONS_00020843	0	+	23864139	23869355	0	1	5216,	0,
Chr02	23871240	23872962	TCONS_00020845	0	+	23871240	23872962	0	1	1722,	0,
Chr02	24037849	24038903	TCONS_00020881	0	+	24037849	24038903	0	2	251,710,	0,344,
Chr02	24131298	24133742	TCONS_00020906	0	+	24131298	24133742	0	7	213,73,98,51,100,88,181,	0,344,924,1122,1383,1566,2263,
Chr02	24146629	24148494	TCONS_00020910	0	+	24146629	24148494	0	1	1865,	0,
Chr02	24206433	24212000	TCONS_00020934	0	+	24206433	24212000	0	5	313,134,3020,102,140,	0,422,803,5196,5427,
Chr02	24297315	24300350	TCONS_00020976	0	+	24297315	24300350	0	3	328,1214,1287,	0,390,1748,
Chr02	24304078	24305473	TCONS_00020981	0	+	24304078	24305473	0	1	1395,	0,
Chr02	24339116	24353523	TCONS_00020985	0	+	24339116	24353523	0	23	4527,138,661,2630,105,99,160,78,142,145,63,60,78,77,117,229,120,77,101,107,158,254,59,	0,4919,5164,6590,9449,9644,9954,10219,10517,10775,11022,11176,11498,11658,11880,12096,12434,12646,12803,12978,13228,13517,14348,
Chr02	24417541	24423839	TCONS_00027702	0	-	24417541	24423839	0	4	268,85,898,303,	0,1210,2859,5995,
Chr02	24419725	24423612	TCONS_00027703	0	-	24419725	24423612	0	3	2,1236,76,	0,337,3811,
Chr02	24439822	24443619	TCONS_00021007	0	+	24439822	24443619	0	2	1702,1449,	0,2348,
Chr02	24462168	24463729	TCONS_00027715	0	-	24462168	24463729	0	1	1561,	0,
Chr02	24463981	24467018	TCONS_00021013	0	+	24463981	24467018	0	5	209,92,369,1165,131,	0,972,1148,1620,2906,
Chr02	24544498	24553258	TCONS_00027741	0	-	24544498	24553258	0	12	293,344,2138,102,108,54,82,1230,121,233,133,577,	0,410,839,3080,3257,3565,3703,5186,6847,7394,7967,8183,
Chr02	24549954	24553240	TCONS_00027743	0	-	24549954	24553240	0	4	960,780,88,559,	0,1391,2511,2727,
Chr02	24549954	24553258	TCONS_00027744	0	-	24549954	24553258	0	5	960,572,65,133,577,	0,1391,2106,2511,2727,
Chr02	24611666	24615884	TCONS_00021044	0	+	24611666	24615884	0	6	156,32,192,51,66,515,	0,1421,2107,3117,3548,3703,
Chr02	24611669	24629438	TCONS_00027771	0	-	24611669	24629438	0	20	153,32,192,51,71,911,288,1429,3892,60,531,185,86,284,87,79,110,144,98,186,	0,1418,2104,3114,3540,3700,4813,5189,7512,12014,12161,13191,14182,14973,15663,15855,16010,16217,16644,17583,
Chr02	24611669	24629438	TCONS_00027772	0	-	24611669	24629438	0	18	153,32,192,51,71,1401,6215,60,531,165,86,290,87,79,110,144,758,186,	0,1418,2104,3114,3540,3700,5189,12014,12161,13211,14182,14973,15663,15855,16010,16217,16644,17583,
Chr02	24611669	24629432	TCONS_00027769	0	-	24611669	24629432	0	20	153,32,192,39,71,911,288,6215,60,77,364,185,86,290,87,79,110,144,98,180,	0,1418,2104,3126,3540,3700,4813,5189,12014,12161,12328,13191,14182,14973,15663,15855,16010,16217,16644,17583,
Chr02	24611669	24629438	TCONS_00027770	0	-	24611669	24629438	0	21	153,32,192,51,71,911,288,6215,60,77,364,179,86,290,87,79,110,144,98,125,186,	0,1418,2104,3114,3540,3700,4813,5189,12014,12161,12328,13191,14182,14973,15663,15855,16010,16217,16644,17277,17583,
Chr02	24611673	24619189	TCONS_00021045	0	+	24611673	24619189	0	11	149,32,192,51,71,154,674,288,125,1038,8,	0,1414,2100,3110,3536,3696,3934,4809,5185,5576,7508,
Chr02	24614948	24629415	TCONS_00027773	0	-	24614948	24629415	0	11	1822,6215,60,531,179,86,290,87,79,110,1529,	0,1910,8735,8882,9912,10903,11694,12384,12576,12731,12938,
[truncated: 9,513 more rows]

## Sheet: zs97_refZS_lncRNA
Chr01	135635	139809	TCONS_00000060	0	+	135635	139809	0	4	382,127,477,2351,	0,464,678,1823,
Chr01	135635	139809	TCONS_00000059	0	+	135635	139809	0	3	382,127,3496,	0,464,678,
Chr01	135933	136637	TCONS_00008292	0	-	135933	136637	0	1	704,	0,
Chr01	144866	146361	TCONS_00000068	0	+	144866	146361	0	2	1129,152,	0,1343,
Chr01	144866	146361	TCONS_00000067	0	+	144866	146361	0	3	661,185,375,	0,792,1120,
Chr01	146590	147474	TCONS_00008293	0	-	146590	147474	0	1	884,	0,
Chr01	234525	235421	TCONS_00000103	0	+	234525	235421	0	1	896,	0,
Chr01	359992	360966	TCONS_00000127	0	+	359992	360966	0	1	974,	0,
Chr01	440603	441962	TCONS_00008351	0	-	440603	441962	0	1	1359,	0,
Chr01	448353	458291	TCONS_00000152	0	+	448353	458291	0	18	326,63,311,97,78,60,105,114,42,108,188,272,290,1108,71,885,46,1460,	0,487,647,1102,1275,1440,1587,2310,2712,2947,3135,4081,4436,4830,6180,6347,7811,8478,
Chr01	448353	458503	TCONS_00000156	0	+	448353	458503	0	18	326,63,311,97,78,60,105,114,42,117,188,284,290,1421,120,714,1441,138,	0,487,647,1102,1275,1440,1587,2310,2712,2947,3135,4069,4436,4830,6350,7143,8478,10012,
Chr01	448353	458503	TCONS_00000154	0	+	448353	458503	0	18	326,63,311,98,78,66,105,117,42,108,517,672,290,1640,89,46,1441,138,	0,487,647,1101,1275,1440,1587,2310,2712,2947,3135,3681,4436,4830,7143,7811,8478,10012,
Chr01	448353	458503	TCONS_00000155	0	+	448353	458503	0	14	326,63,311,97,1149,42,117,1218,290,92,362,1510,1441,138,	0,487,647,1102,1275,2712,2947,3135,4436,4830,5889,6347,8478,10012,
Chr01	462339	462833	TCONS_00000166	0	+	462339	462833	0	1	494,	0,
Chr01	493491	496323	TCONS_00000171	0	+	493491	496323	0	2	2153,625,	0,2207,
Chr01	511134	511894	TCONS_00000176	0	+	511134	511894	0	1	760,	0,
Chr01	546310	549921	TCONS_00008364	0	-	546310	549921	0	2	732,2801,	0,810,
Chr01	616639	618204	TCONS_00008383	0	-	616639	618204	0	1	1565,	0,
Chr01	634204	635393	TCONS_00008385	0	-	634204	635393	0	1	1189,	0,
Chr01	664235	665090	TCONS_00008388	0	-	664235	665090	0	1	855,	0,
Chr01	670821	676999	TCONS_00008389	0	-	670821	676999	0	2	1607,2957,	0,3221,
Chr01	698961	701561	TCONS_00008397	0	-	698961	701561	0	1	2600,	0,
Chr01	727575	728594	TCONS_00008402	0	-	727575	728594	0	1	1019,	0,
Chr01	767392	771981	TCONS_00008428	0	-	767392	771981	0	3	1995,130,314,	0,3729,4275,
Chr01	767392	771970	TCONS_00008426	0	-	767392	771970	0	4	1255,130,130,303,	0,1865,3729,4275,
Chr01	767392	771981	TCONS_00008429	0	-	767392	771981	0	5	819,189,130,130,314,	0,904,1865,3729,4275,
Chr01	767392	771977	TCONS_00008427	0	-	767392	771977	0	3	826,2955,310,	0,904,4275,
Chr01	809792	811386	TCONS_00008432	0	-	809792	811386	0	3	125,104,1103,	0,275,491,
Chr01	861302	862803	TCONS_00008448	0	-	861302	862803	0	2	1028,60,	0,1441,
Chr01	867860	872726	TCONS_00008451	0	-	867860	872726	0	3	756,3185,363,	0,904,4503,
Chr01	867860	872726	TCONS_00008452	0	-	867860	872726	0	4	756,331,131,363,	0,904,3958,4503,
Chr01	876159	880983	TCONS_00008454	0	-	876159	880983	0	4	1795,1005,117,35,	0,1880,2986,4789,
Chr01	880155	880910	TCONS_00008457	0	-	880155	880910	0	1	755,	0,
Chr01	890011	897105	TCONS_00008466	0	-	890011	897105	0	5	1375,1116,106,155,169,	0,1526,3491,6615,6925,
Chr01	890011	896405	TCONS_00008464	0	-	890011	896405	0	3	1375,1865,2903,	0,1526,3491,
Chr01	890011	897137	TCONS_00008469	0	-	890011	897137	0	6	1375,1116,661,106,155,201,	0,1526,2730,3491,6615,6925,
Chr01	890011	897105	TCONS_00008468	0	-	890011	897105	0	5	1375,552,3098,155,169,	0,1526,2577,6615,6925,
Chr01	902206	905060	TCONS_00008475	0	-	902206	905060	0	2	2367,388,	0,2466,
Chr01	1033983	1036394	TCONS_00000288	0	+	1033983	1036394	0	1	2411,	0,
Chr01	1048038	1050650	TCONS_00008508	0	-	1048038	1050650	0	1	2612,	0,
Chr01	1118726	1123806	TCONS_00008535	0	-	1118726	1123806	0	8	896,775,37,59,285,173,194,296,	0,1057,1923,2066,2383,2832,3559,4784,
Chr01	1118726	1123806	TCONS_00008538	0	-	1118726	1123806	0	5	896,1068,285,921,296,	0,1057,2383,2832,4784,
Chr01	1118726	1123806	TCONS_00008537	0	-	1118726	1123806	0	4	896,1611,194,296,	0,1057,3559,4784,
Chr01	1118726	1123806	TCONS_00008539	0	-	1118726	1123806	0	5	896,903,602,921,296,	0,1057,2066,2832,4784,
Chr01	1118726	1123806	TCONS_00008536	0	-	1118726	1123806	0	8	896,304,72,37,59,285,921,296,	0,1057,1760,1923,2066,2383,2832,4784,
Chr01	1118726	1123806	TCONS_00008534	0	-	1118726	1123806	0	5	896,1611,173,194,296,	0,1057,2832,3559,4784,
Chr01	1134755	1137339	TCONS_00000301	0	+	1134755	1137339	0	1	2584,	0,
Chr01	1312325	1324289	TCONS_00008567	0	-	1312325	1324289	0	5	642,613,3865,4878,314,	0,734,1958,5920,11650,
Chr01	1372509	1373685	TCONS_00008573	0	-	1372509	1373685	0	1	1176,	0,
Chr01	1567561	1571142	TCONS_00000397	0	+	1567561	1571142	0	3	1439,116,519,	0,1586,3062,
Chr01	1572089	1572440	TCONS_00008604	0	-	1572089	1572440	0	1	351,	0,
Chr01	1659214	1664821	TCONS_00008614	0	-	1659214	1664821	0	2	4112,1388,	0,4219,
Chr01	1807782	1809618	TCONS_00000435	0	+	1807782	1809618	0	1	1836,	0,
Chr01	1865415	1866400	TCONS_00008647	0	-	1865415	1866400	0	1	985,	0,
Chr01	1887247	1892418	TCONS_00000450	0	+	1887247	1892418	0	2	267,2209,	0,2962,
Chr01	1887247	1892418	TCONS_00000449	0	+	1887247	1892418	0	1	5171,	0,
Chr01	1937922	1948072	TCONS_00008666	0	-	1937922	1948072	0	4	704,2707,5449,330,	0,1430,4216,9820,
Chr01	1937922	1948057	TCONS_00008665	0	-	1937922	1948057	0	3	704,997,4180,	0,1430,5955,
Chr01	1957070	1966674	TCONS_00008669	0	-	1957070	1966674	0	1	9604,	0,
Chr01	1972216	1977209	TCONS_00008671	0	-	1972216	1977209	0	2	4483,355,	0,4638,
Chr01	1978796	1982458	TCONS_00008673	0	-	1978796	1982458	0	3	1236,119,144,	0,3250,3518,
Chr01	1978796	1982467	TCONS_00008675	0	-	1978796	1982467	0	2	3369,153,	0,3518,
Chr01	2029650	2034292	TCONS_00008677	0	-	2029650	2034292	0	1	4642,	0,
Chr01	2038194	2040295	TCONS_00000475	0	+	2038194	2040295	0	1	2101,	0,
Chr01	2042686	2048039	TCONS_00008680	0	-	2042686	2048039	0	1	5353,	0,
Chr01	2092003	2092828	TCONS_00000492	0	+	2092003	2092828	0	2	153,520,	0,305,
Chr01	2103264	2104597	TCONS_00008697	0	-	2103264	2104597	0	2	661,529,	0,804,
Chr01	2132428	2133217	TCONS_00008700	0	-	2132428	2133217	0	1	789,	0,
Chr01	2225124	2226001	TCONS_00008709	0	-	2225124	2226001	0	1	877,	0,
Chr01	2233533	2236325	TCONS_00000513	0	+	2233533	2236325	0	1	2792,	0,
Chr01	2239057	2239639	TCONS_00000515	0	+	2239057	2239639	0	1	582,	0,
Chr01	2302082	2305010	TCONS_00008738	0	-	2302082	2305010	0	1	2928,	0,
Chr01	2308353	2311300	TCONS_00008739	0	-	2308353	2311300	0	2	558,2288,	0,659,
Chr01	2312267	2313711	TCONS_00008740	0	-	2312267	2313711	0	1	1444,	0,
Chr01	2315046	2316918	TCONS_00000535	0	+	2315046	2316918	0	1	1872,	0,
Chr01	2319468	2321837	TCONS_00008742	0	-	2319468	2321837	0	1	2369,	0,
Chr01	2322903	2324525	TCONS_00008743	0	-	2322903	2324525	0	1	1622,	0,
Chr01	2324669	2325466	TCONS_00008744	0	-	2324669	2325466	0	1	797,	0,
Chr01	2326030	2326934	TCONS_00008745	0	-	2326030	2326934	0	1	904,	0,
Chr01	2327098	2328118	TCONS_00008746	0	-	2327098	2328118	0	2	819,102,	0,918,
Chr01	2327375	2329577	TCONS_00000538	0	+	2327375	2329577	0	2	1681,340,	0,1862,
Chr01	2329938	2336239	TCONS_00008747	0	-	2329938	2336239	0	3	2308,331,3460,	0,2419,2841,
Chr01	2333326	2336391	TCONS_00000539	0	+	2333326	2336391	0	2	28,2934,	0,131,
Chr01	2337288	2338017	TCONS_00008748	0	-	2337288	2338017	0	1	729,	0,
Chr01	2338126	2342562	TCONS_00000540	0	+	2338126	2342562	0	1	4436,	0,
Chr01	2342836	2344761	TCONS_00000541	0	+	2342836	2344761	0	1	1925,	0,
Chr01	2400840	2405455	TCONS_00000549	0	+	2400840	2405455	0	4	1,238,1055,863,	0,598,1691,3752,
Chr01	2400856	2405455	TCONS_00000550	0	+	2400856	2405455	0	3	820,1055,863,	0,1675,3736,
Chr01	2423164	2425852	TCONS_00000553	0	+	2423164	2425852	0	2	2423,147,	0,2541,
Chr01	2431184	2434331	TCONS_00000557	0	+	2431184	2434331	0	2	410,801,	0,2346,
Chr01	2509199	2510142	TCONS_00008777	0	-	2509199	2510142	0	1	943,	0,
Chr01	2513984	2515698	TCONS_00008779	0	-	2513984	2515698	0	1	1714,	0,
Chr01	2514343	2516134	TCONS_00000564	0	+	2514343	2516134	0	2	384,1268,	0,523,
Chr01	2542344	2544815	TCONS_00008785	0	-	2542344	2544815	0	2	1240,1147,	0,1324,
Chr01	2586528	2596661	TCONS_00008801	0	-	2586528	2596661	0	11	983,129,48,28,197,1774,71,165,81,265,206,	0,1302,1521,1636,2018,2303,4157,4859,5848,6030,9927,
Chr01	2586528	2596661	TCONS_00008803	0	-	2586528	2596661	0	9	983,129,694,74,253,867,81,265,206,	0,1302,1521,2303,3824,4157,5848,6030,9927,
Chr01	2629587	2630889	TCONS_00000582	0	+	2629587	2630889	0	1	1302,	0,
Chr01	2667942	2669027	TCONS_00008820	0	-	2667942	2669027	0	1	1085,	0,
Chr01	2762972	2764465	TCONS_00000626	0	+	2762972	2764465	0	1	1493,	0,
Chr01	2776514	2782096	TCONS_00000630	0	+	2776514	2782096	0	11	281,85,197,83,46,57,55,101,64,134,1672,	0,840,1673,2353,2581,2721,2870,2996,3184,3356,3910,
Chr01	2776538	2782096	TCONS_00000632	0	+	2776538	2782096	0	10	257,85,763,46,57,55,101,64,134,1672,	0,816,1649,2557,2697,2846,2972,3160,3332,3886,
Chr01	2776944	2777312	TCONS_00000634	0	+	2776944	2777312	0	1	368,	0,
Chr01	2789234	2789451	TCONS_00008847	0	-	2789234	2789451	0	1	217,	0,
Chr01	2805363	2805997	TCONS_00000642	0	+	2805363	2805997	0	1	634,	0,
Chr01	2819523	2822765	TCONS_00008860	0	-	2819523	2822765	0	6	1456,239,152,120,385,73,	0,1539,1850,2098,2479,3169,
Chr01	2819523	2823781	TCONS_00008863	0	-	2819523	2823781	0	6	1778,152,129,316,207,77,	0,1850,2089,2568,3169,4181,
Chr01	2819523	2822775	TCONS_00008862	0	-	2819523	2822775	0	6	1456,166,152,124,296,83,	0,1612,1850,2094,2568,3169,
Chr01	2823405	2823905	TCONS_00008864	0	-	2823405	2823905	0	2	400,2,	0,498,
Chr01	2938941	2948255	TCONS_00008896	0	-	2938941	2948255	0	15	600,71,94,68,67,131,108,66,825,111,121,74,1357,210,367,	0,685,2160,2354,2533,2682,2944,3428,3841,5248,5737,6015,6803,8272,8947,
Chr01	2938941	2948255	TCONS_00008899	0	-	2938941	2948255	0	15	600,71,94,68,67,131,108,66,67,77,111,116,2145,210,367,	0,685,2160,2354,2533,2682,2944,3428,3841,4589,5248,5737,6015,8272,8947,
Chr01	2938941	2948255	TCONS_00008895	0	-	2938941	2948255	0	17	600,71,94,68,67,131,108,66,67,77,111,121,885,43,96,210,367,	0,685,2160,2354,2533,2682,2944,3428,3841,4589,5248,5737,6015,7412,8064,8272,8947,
Chr01	3132564	3137376	TCONS_00008977	0	-	3132564	3137376	0	2	4094,608,	0,4204,
Chr01	3132564	3137376	TCONS_00008976	0	-	3132564	3137376	0	3	2749,110,608,	0,3984,4204,
Chr01	3146627	3152461	TCONS_00008979	0	-	3146627	3152461	0	3	3981,137,698,	0,4877,5136,
Chr01	3163282	3168094	TCONS_00008983	0	-	3163282	3168094	0	3	2971,1103,540,	0,3070,4272,
Chr01	3164208	3165329	TCONS_00000702	0	+	3164208	3165329	0	1	1121,	0,
Chr01	3181188	3183129	TCONS_00008987	0	-	3181188	3183129	0	1	1941,	0,
Chr01	3181188	3183188	TCONS_00008988	0	-	3181188	3183188	0	2	1171,581,	0,1419,
Chr01	3181273	3181715	TCONS_00000703	0	+	3181273	3181715	0	1	442,	0,
Chr01	3183683	3188410	TCONS_00008990	0	-	3183683	3188410	0	3	1683,126,2735,	0,1774,1992,
Chr01	3183683	3188410	TCONS_00008989	0	-	3183683	3188410	0	4	1683,126,1235,500,	0,1774,1992,4227,
Chr01	3218232	3221538	TCONS_00008996	0	-	3218232	3221538	0	3	355,1023,185,	0,1213,3121,
Chr01	3218232	3222058	TCONS_00008998	0	-	3218232	3222058	0	5	355,115,118,526,705,	0,1213,2099,2348,3121,
Chr01	3218232	3222055	TCONS_00008997	0	-	3218232	3222055	0	5	355,115,137,79,1291,	0,1213,2099,2348,2532,
Chr01	3218590	3222064	TCONS_00008999	0	-	3218590	3222064	0	6	1,115,114,616,10,701,	0,859,1745,1990,2718,2773,
Chr01	3291995	3293235	TCONS_00000740	0	+	3291995	3293235	0	1	1240,	0,
Chr01	3344232	3347164	TCONS_00000763	0	+	3344232	3347164	0	1	2932,	0,
Chr01	3344232	3347164	TCONS_00000764	0	+	3344232	3347164	0	3	618,189,1649,	0,995,1283,
Chr01	3344234	3347164	TCONS_00000767	0	+	3344234	3347164	0	4	214,64,189,1660,	0,552,993,1270,
Chr01	3344234	3347164	TCONS_00000765	0	+	3344234	3347164	0	4	130,64,189,1660,	0,552,993,1270,
Chr01	3344234	3347164	TCONS_00000766	0	+	3344234	3347164	0	2	214,2378,	0,552,
Chr01	3364951	3377641	TCONS_00009070	0	-	3364951	3377641	0	10	4863,342,2405,202,85,55,96,1304,317,330,	0,5165,5597,8107,8996,9560,9981,10558,11963,12360,
Chr01	3364951	3377641	TCONS_00009071	0	-	3364951	3377641	0	20	3815,231,61,152,107,1325,105,73,38,160,202,85,55,96,134,13,105,176,317,330,	0,3926,4802,5165,5400,5597,7036,7210,7698,7842,8107,8996,9560,9981,10558,10782,11066,11686,11963,12360,
Chr01	3364951	3374246	TCONS_00009067	0	-	3364951	3374246	0	8	4863,152,107,1158,26,105,1099,299,	0,5165,5400,5597,6896,7036,7210,8996,
Chr01	3370549	3371917	TCONS_00000774	0	+	3370549	3371917	0	2	155,1082,	0,286,
Chr01	3561876	3564593	TCONS_00009122	0	-	3561876	3564593	0	3	2329,81,63,	0,2432,2654,
Chr01	3591721	3591944	TCONS_00009134	0	-	3591721	3591944	0	1	223,	0,
Chr01	3615188	3619260	TCONS_00009146	0	-	3615188	3619260	0	4	1158,92,1698,577,	0,1248,1436,3495,
Chr01	3615188	3619261	TCONS_00009148	0	-	3615188	3619261	0	3	1340,497,1954,	0,1436,2119,
Chr01	3615188	3619086	TCONS_00009145	0	-	3615188	3619086	0	4	686,48,98,2456,	0,1110,1248,1442,
Chr01	3615188	3619261	TCONS_00009151	0	-	3615188	3619261	0	5	1158,92,497,1015,568,	0,1248,1436,2119,3505,
Chr01	3615188	3619261	TCONS_00009149	0	-	3615188	3619261	0	5	1340,66,486,578,568,	0,1436,1843,2556,3505,
Chr01	3653503	3654807	TCONS_00009176	0	-	3653503	3654807	0	1	1304,	0,
Chr01	3757206	3760486	TCONS_00009193	0	-	3757206	3760486	0	6	963,161,506,41,114,170,	0,1105,1339,1929,2178,3110,
Chr01	3757715	3758135	TCONS_00000835	0	+	3757715	3758135	0	1	420,	0,
Chr01	3811051	3812953	TCONS_00009216	0	-	3811051	3812953	0	1	1902,	0,
Chr01	3836834	3837761	TCONS_00009223	0	-	3836834	3837761	0	1	927,	0,
Chr01	4196756	4197883	TCONS_00009300	0	-	4196756	4197883	0	1	1127,	0,
Chr01	4253501	4262445	TCONS_00009323	0	-	4253501	4262445	0	10	738,94,219,71,2249,151,2298,352,147,196,	0,830,1040,1458,1631,4013,4241,6631,7066,8748,
Chr01	4339200	4343644	TCONS_00009352	0	-	4339200	4343644	0	3	1803,128,1889,	0,2336,2555,
Chr01	4339200	4343644	TCONS_00009348	0	-	4339200	4343644	0	5	1803,118,133,163,363,	0,2336,2545,3050,4081,
Chr01	4339200	4343644	TCONS_00009353	0	-	4339200	4343644	0	6	1803,58,118,133,78,363,	0,2153,2336,2545,3050,4081,
Chr01	4365707	4366460	TCONS_00000952	0	+	4365707	4366460	0	1	753,	0,
Chr01	4522087	4522696	TCONS_00009393	0	-	4522087	4522696	0	1	609,	0,
Chr01	4527904	4530635	TCONS_00000979	0	+	4527904	4530635	0	2	2438,103,	0,2628,
Chr01	4593352	4599416	TCONS_00009399	0	-	4593352	4599416	0	4	3332,1804,440,224,	0,3416,5308,5840,
Chr01	4691223	4695140	TCONS_00009423	0	-	4691223	4695140	0	7	800,344,119,103,97,68,106,	0,1394,2166,2369,2573,3642,3811,
Chr01	4691223	4695140	TCONS_00009425	0	-	4691223	4695140	0	3	800,2316,106,	0,1394,3811,
Chr01	4691223	4695140	TCONS_00009422	0	-	4691223	4695140	0	6	800,344,119,103,1155,106,	0,1394,2166,2369,2555,3811,
Chr01	4717063	4721269	TCONS_00009446	0	-	4717063	4721269	0	3	1706,120,1837,	0,1870,2369,
Chr01	4784510	4785791	TCONS_00001021	0	+	4784510	4785791	0	1	1281,	0,
Chr01	4815745	4816364	TCONS_00009454	0	-	4815745	4816364	0	1	619,	0,
Chr01	4861198	4861597	TCONS_00001029	0	+	4861198	4861597	0	1	399,	0,
Chr01	4861221	4861597	TCONS_00009466	0	-	4861221	4861597	0	1	376,	0,
Chr01	4862025	4862209	TCONS_00001030	0	+	4862025	4862209	0	1	184,	0,
Chr01	5077648	5083218	TCONS_00009501	0	-	5077648	5083218	0	4	2329,122,168,2407,	0,2690,2894,3163,
Chr01	5097934	5104133	TCONS_00001066	0	+	5097934	5104133	0	2	5632,443,	0,5756,
Chr01	5104300	5106539	TCONS_00001067	0	+	5104300	5106539	0	1	2239,	0,
Chr01	5108769	5109148	TCONS_00001068	0	+	5108769	5109148	0	1	379,	0,
Chr01	5109213	5109641	TCONS_00001069	0	+	5109213	5109641	0	1	428,	0,
Chr01	5110832	5111445	TCONS_00001070	0	+	5110832	5111445	0	1	613,	0,
Chr01	5239017	5241052	TCONS_00009536	0	-	5239017	5241052	0	1	2035,	0,
Chr01	5246608	5247002	TCONS_00009537	0	-	5246608	5247002	0	1	394,	0,
Chr01	5272840	5275018	TCONS_00009550	0	-	5272840	5275018	0	1	2178,	0,
Chr01	5296839	5297188	TCONS_00009555	0	-	5296839	5297188	0	1	349,	0,
Chr01	5317071	5326301	TCONS_00009562	0	-	5317071	5326301	0	9	981,1140,572,74,42,70,57,45,303,	0,1065,2350,3366,4483,7022,7292,8750,8927,
Chr01	5317071	5326301	TCONS_00009560	0	-	5317071	5326301	0	8	981,1140,1090,42,70,57,45,303,	0,1065,2350,4483,7022,7292,8750,8927,
Chr01	5375974	5376574	TCONS_00009571	0	-	5375974	5376574	0	1	600,	0,
Chr01	5376284	5376563	TCONS_00001104	0	+	5376284	5376563	0	1	279,	0,
Chr01	5379300	5379875	TCONS_00001108	0	+	5379300	5379875	0	1	575,	0,
Chr01	5459212	5459758	TCONS_00001115	0	+	5459212	5459758	0	1	546,	0,
Chr01	5563610	5568674	TCONS_00009611	0	-	5563610	5568674	0	7	1535,96,110,68,235,118,389,	0,1681,2239,2859,3046,3376,4675,
Chr01	5563610	5568674	TCONS_00009613	0	-	5563610	5568674	0	5	2121,688,253,118,389,	0,2239,3028,3376,4675,
Chr01	5563610	5568674	TCONS_00009610	0	-	5563610	5568674	0	5	1777,68,253,118,389,	0,2859,3028,3376,4675,
Chr01	5641245	5645458	TCONS_00001131	0	+	5641245	5645458	0	5	2375,52,183,29,625,	0,2456,3094,3379,3588,
Chr01	5641245	5645458	TCONS_00001133	0	+	5641245	5645458	0	3	2375,821,834,	0,2456,3379,
Chr01	5641245	5645458	TCONS_00001132	0	+	5641245	5645458	0	5	739,63,96,183,834,	0,2312,2456,3094,3379,
Chr01	5641245	5645458	TCONS_00001134	0	+	5641245	5645458	0	5	739,63,821,29,625,	0,2312,2456,3379,3588,
Chr01	5641429	5645458	TCONS_00001135	0	+	5641429	5645458	0	4	2368,183,29,625,	0,2910,3195,3404,
Chr01	5646193	5647832	TCONS_00009659	0	-	5646193	5647832	0	1	1639,	0,
Chr01	5663451	5663749	TCONS_00009663	0	-	5663451	5663749	0	1	298,	0,
Chr01	5664573	5664967	TCONS_00009664	0	-	5664573	5664967	0	1	394,	0,
Chr01	5690861	5693865	TCONS_00001147	0	+	5690861	5693865	0	4	149,1182,1037,306,	0,247,1580,2698,
Chr01	5814870	5815389	TCONS_00009683	0	-	5814870	5815389	0	1	519,	0,
Chr01	5927518	5934443	TCONS_00001180	0	+	5927518	5934443	0	3	3008,97,3354,	0,3158,3571,
Chr01	5927518	5934443	TCONS_00001179	0	+	5927518	5934443	0	5	2291,56,97,141,752,	0,2952,3158,3571,6173,
Chr01	5927551	5934443	TCONS_00001181	0	+	5927551	5934443	0	6	36,99,852,97,141,752,	0,136,2123,3125,3538,6140,
Chr01	5927551	5934443	TCONS_00001182	0	+	5927551	5934443	0	7	36,99,135,56,97,141,752,	0,136,2123,2919,3125,3538,6140,
Chr01	5927568	5934443	TCONS_00001183	0	+	5927568	5934443	0	2	218,4769,	0,2106,
Chr01	5927767	5934443	TCONS_00001184	0	+	5927767	5934443	0	4	19,852,97,3354,	0,1907,2909,3322,
Chr01	5991231	5992990	TCONS_00001201	0	+	5991231	5992990	0	1	1759,	0,
Chr01	6033498	6035434	TCONS_00001205	0	+	6033498	6035434	0	1	1936,	0,
Chr01	6053320	6055237	TCONS_00001211	0	+	6053320	6055237	0	1	1917,	0,
Chr01	6195938	6197299	TCONS_00009744	0	-	6195938	6197299	0	1	1361,	0,
Chr01	6336843	6340354	TCONS_00009757	0	-	6336843	6340354	0	7	1209,102,141,84,307,150,48,	0,1365,1938,2187,2360,2788,3463,
Chr01	6428453	6438012	TCONS_00001276	0	+	6428453	6438012	0	6	668,3608,3368,769,165,16,	0,762,4501,7964,9284,9543,
Chr01	6468631	6469699	TCONS_00009776	0	-	6468631	6469699	0	1	1068,	0,
Chr01	6480066	6484371	TCONS_00001289	0	+	6480066	6484371	0	1	4305,	0,
Chr01	6539082	6542162	TCONS_00009803	0	-	6539082	6542162	0	4	528,68,346,578,	0,1776,1981,2502,
Chr01	6539082	6542183	TCONS_00009804	0	-	6539082	6542183	0	2	1844,1120,	0,1981,
Chr01	6539082	6542183	TCONS_00009805	0	-	6539082	6542183	0	4	528,68,76,599,	0,1776,1981,2502,
Chr01	6539082	6542160	TCONS_00009802	0	-	6539082	6542160	0	2	2057,576,	0,2502,
Chr01	6576234	6584110	TCONS_00009818	0	-	6576234	6584110	0	2	1480,5556,	0,2320,
Chr01	6576234	6582823	TCONS_00009817	0	-	6576234	6582823	0	4	1498,237,249,757,	0,2320,3326,5832,
Chr01	6576234	6582452	TCONS_00009816	0	-	6576234	6582452	0	4	1145,236,237,386,	0,1262,2320,5832,
Chr01	6594244	6598897	TCONS_00009830	0	-	6594244	6598897	0	1	4653,	0,
Chr01	6610264	6619389	TCONS_00009832	0	-	6610264	6619389	0	3	4889,1900,2115,	0,4981,7010,
Chr01	6613727	6616077	TCONS_00001315	0	+	6613727	6616077	0	3	1426,614,5,	0,1518,2345,
Chr01	6652071	6653776	TCONS_00001318	0	+	6652071	6653776	0	2	595,1028,	0,677,
Chr01	6830467	6833124	TCONS_00009891	0	-	6830467	6833124	0	2	1677,203,	0,2454,
Chr01	6830467	6833062	TCONS_00009888	0	-	6830467	6833062	0	2	1677,333,	0,2262,
Chr01	6830467	6833110	TCONS_00009889	0	-	6830467	6833110	0	3	467,63,189,	0,1614,2454,
Chr01	6839988	6841043	TCONS_00009893	0	-	6839988	6841043	0	1	1055,	0,
Chr01	6854203	6854473	TCONS_00001379	0	+	6854203	6854473	0	1	270,	0,
Chr01	7016510	7017221	TCONS_00001433	0	+	7016510	7017221	0	1	711,	0,
Chr01	7068090	7068379	TCONS_00001448	0	+	7068090	7068379	0	1	289,	0,
Chr01	7167074	7174125	TCONS_00009946	0	-	7167074	7174125	0	2	1578,158,	0,6893,
Chr01	7168175	7170380	TCONS_00001468	0	+	7168175	7170380	0	1	2205,	0,
Chr01	7170554	7174332	TCONS_00001469	0	+	7170554	7174332	0	1	3778,	0,
Chr01	7182655	7184099	TCONS_00009949	0	-	7182655	7184099	0	1	1444,	0,
Chr01	7309432	7309755	TCONS_00009963	0	-	7309432	7309755	0	1	323,	0,
Chr01	7311216	7312982	TCONS_00009964	0	-	7311216	7312982	0	1	1766,	0,
Chr01	7338358	7339705	TCONS_00001527	0	+	7338358	7339705	0	1	1347,	0,
Chr01	7342287	7342925	TCONS_00001528	0	+	7342287	7342925	0	1	638,	0,
Chr01	7382943	7385821	TCONS_00001545	0	+	7382943	7385821	0	1	2878,	0,
Chr01	7382943	7385821	TCONS_00001543	0	+	7382943	7385821	0	2	341,2256,	0,622,
Chr01	7382943	7385821	TCONS_00001544	0	+	7382943	7385821	0	3	341,93,1312,	0,622,1566,
Chr01	7383515	7385821	TCONS_00001546	0	+	7383515	7385821	0	2	1101,844,	0,1462,
Chr01	7418047	7423899	TCONS_00010007	0	-	7418047	7423899	0	8	1224,226,321,192,235,115,219,119,	0,2167,2650,3048,3363,5166,5424,5733,
Chr01	7418047	7423899	TCONS_00010006	0	-	7418047	7423899	0	8	1224,226,321,192,235,115,144,119,	0,2167,2650,3048,3363,5166,5424,5733,
Chr01	7418047	7423899	TCONS_00010005	0	-	7418047	7423899	0	8	1224,226,321,192,235,115,139,119,	0,2167,2650,3048,3363,5166,5429,5733,
Chr01	7418047	7423899	TCONS_00010008	0	-	7418047	7423899	0	6	2971,95,235,115,219,119,	0,3145,3363,5166,5424,5733,
Chr01	7493340	7497235	TCONS_00001571	0	+	7493340	7497235	0	2	373,3331,	0,564,
Chr01	7521569	7525970	TCONS_00001579	0	+	7521569	7525970	0	8	1625,151,100,96,34,122,92,1295,	0,1721,2069,2251,2420,2615,2859,3106,
Chr01	7567758	7568587	TCONS_00001586	0	+	7567758	7568587	0	1	829,	0,
Chr01	7592102	7594240	TCONS_00010054	0	-	7592102	7594240	0	1	2138,	0,
Chr01	7594605	7596083	TCONS_00010055	0	-	7594605	7596083	0	1	1478,	0,
Chr01	7596236	7602786	TCONS_00010056	0	-	7596236	7602786	0	1	6550,	0,
Chr01	7602938	7606521	TCONS_00010057	0	-	7602938	7606521	0	1	3583,	0,
Chr01	7628364	7629221	TCONS_00010060	0	-	7628364	7629221	0	1	857,	0,
Chr01	7635037	7636426	TCONS_00001597	0	+	7635037	7636426	0	1	1389,	0,
Chr01	7649124	7650776	TCONS_00001602	0	+	7649124	7650776	0	2	68,621,	0,1031,
Chr01	7654537	7656830	TCONS_00010068	0	-	7654537	7656830	0	3	898,124,175,	0,1908,2118,
Chr01	7681809	7685357	TCONS_00010082	0	-	7681809	7685357	0	2	2606,423,	0,3125,
Chr01	7684574	7685357	TCONS_00010083	0	-	7684574	7685357	0	1	783,	0,
Chr01	7784610	7789272	TCONS_00010094	0	-	7784610	7789272	0	10	863,225,668,64,464,103,63,180,93,205,	0,944,1258,2553,2804,3432,3635,3782,4055,4457,
Chr01	7784610	7789272	TCONS_00010092	0	-	7784610	7789272	0	9	863,225,1359,127,261,103,63,184,205,	0,944,1258,2804,3007,3432,3635,3782,4457,
Chr01	7784610	7789272	TCONS_00010093	0	-	7784610	7789272	0	9	863,225,121,883,129,74,533,184,205,	0,944,1258,1734,2804,3009,3165,3782,4457,
Chr01	7835045	7835417	TCONS_00010108	0	-	7835045	7835417	0	1	372,	0,
Chr01	7839002	7842545	TCONS_00001637	0	+	7839002	7842545	0	5	278,79,115,826,227,	0,976,1202,2289,3316,
Chr01	7839029	7842545	TCONS_00001638	0	+	7839029	7842545	0	4	1028,478,127,227,	0,1175,2961,3289,
Chr01	7866212	7866653	TCONS_00001643	0	+	7866212	7866653	0	1	441,	0,
Chr01	7879475	7882827	TCONS_00010121	0	-	7879475	7882827	0	3	2159,461,421,	0,2290,2931,
Chr01	7895449	7895821	TCONS_00001645	0	+	7895449	7895821	0	1	372,	0,
Chr01	7895466	7895843	TCONS_00010124	0	-	7895466	7895843	0	1	377,	0,
Chr01	8051523	8052172	TCONS_00001655	0	+	8051523	8052172	0	1	649,	0,
Chr01	8221273	8222414	TCONS_00010193	0	-	8221273	8222414	0	1	1141,	0,
Chr01	8247271	8250670	TCONS_00001682	0	+	8247271	8250670	0	4	61,296,259,405,	0,347,2634,2994,
Chr01	8267936	8268819	TCONS_00010196	0	-	8267936	8268819	0	1	883,	0,
Chr01	8308117	8308820	TCONS_00001704	0	+	8308117	8308820	0	1	703,	0,
Chr01	8318534	8319422	TCONS_00001706	0	+	8318534	8319422	0	1	888,	0,
Chr01	8389167	8390526	TCONS_00001721	0	+	8389167	8390526	0	1	1359,	0,
Chr01	8422856	8425368	TCONS_00010227	0	-	8422856	8425368	0	2	455,139,	0,2373,
Chr01	8442912	8447676	TCONS_00010231	0	-	8442912	8447676	0	3	1361,1608,491,	0,1806,4273,
Chr01	8442912	8447781	TCONS_00010232	0	-	8442912	8447781	0	3	1888,175,596,	0,3239,4273,
Chr01	8442912	8447441	TCONS_00010230	0	-	8442912	8447441	0	2	1888,1290,	0,3239,
Chr01	8491377	8495697	TCONS_00001729	0	+	8491377	8495697	0	2	3754,461,	0,3859,
Chr01	8535587	8536522	TCONS_00001734	0	+	8535587	8536522	0	1	935,	0,
Chr01	8547244	8549587	TCONS_00001735	0	+	8547244	8549587	0	2	418,1839,	0,504,
Chr01	8562087	8564177	TCONS_00010270	0	-	8562087	8564177	0	3	1269,42,221,	0,1735,1869,
Chr01	8617578	8620407	TCONS_00001738	0	+	8617578	8620407	0	3	942,661,993,	0,1099,1836,
Chr01	8667431	8668769	TCONS_00010293	0	-	8667431	8668769	0	1	1338,	0,
Chr01	8745217	8751008	TCONS_00001782	0	+	8745217	8751008	0	4	241,199,44,464,	0,2962,3470,5327,
Chr01	8772667	8773579	TCONS_00001795	0	+	8772667	8773579	0	2	538,251,	0,661,
Chr01	8778273	8782287	TCONS_00001796	0	+	8778273	8782287	0	8	368,93,79,79,126,252,138,747,	0,490,974,1149,1619,2010,2573,3267,
Chr01	8778273	8782287	TCONS_00001798	0	+	8778273	8782287	0	6	368,93,79,598,701,747,	0,490,974,1149,2010,3267,
Chr01	8778273	8782287	TCONS_00001797	0	+	8778273	8782287	0	7	368,93,79,596,59,138,747,	0,490,974,1149,2010,2573,3267,
Chr01	8778313	8782287	TCONS_00001799	0	+	8778313	8782287	0	7	328,93,79,79,380,701,747,	0,450,934,1109,1325,1970,3227,
Chr01	8778347	8782287	TCONS_00001800	0	+	8778347	8782287	0	8	310,77,79,598,40,135,138,747,	0,432,900,1075,1936,2053,2499,3193,
Chr01	8778348	8782287	TCONS_00001802	0	+	8778348	8782287	0	6	293,93,79,79,45,1887,	0,415,899,1074,1935,2052,
Chr01	8778348	8782287	TCONS_00001803	0	+	8778348	8782287	0	6	293,93,79,1113,138,747,	0,415,899,1074,2498,3192,
Chr01	8778348	8782287	TCONS_00001801	0	+	8778348	8782287	0	5	293,93,79,1562,747,	0,415,899,1074,3192,
Chr01	8778354	8782287	TCONS_00001805	0	+	8778354	8782287	0	7	287,563,596,40,135,138,747,	0,409,1068,1929,2046,2492,3186,
Chr01	8778354	8782287	TCONS_00001804	0	+	8778354	8782287	0	5	287,93,79,79,2649,	0,409,893,1068,1284,
Chr01	8851673	8859703	TCONS_00001825	0	+	8851673	8859703	0	17	40,291,66,63,471,133,43,49,94,53,78,103,93,67,67,54,792,	0,61,789,1742,2261,3286,3522,3707,4505,4684,5534,5848,6027,6591,6915,7069,7238,
Chr01	8851673	8859703	TCONS_00001824	0	+	8851673	8859703	0	16	40,291,66,104,39,63,77,64,94,53,85,103,631,67,54,792,	0,61,789,1377,1578,1742,2261,3355,4505,4684,5527,5848,6027,6915,7069,7238,
Chr01	8851673	8859703	TCONS_00001820	0	+	8851673	8859703	0	17	40,1420,39,63,75,66,43,49,94,53,85,103,93,67,67,54,792,	0,61,1578,1742,2261,3353,3522,3707,4505,4684,5527,5848,6027,6591,6915,7069,7238,
Chr01	8851673	8859703	TCONS_00001821	0	+	8851673	8859703	0	18	40,794,104,39,63,75,66,43,49,94,53,85,103,93,67,67,54,792,	0,61,1377,1578,1742,2261,3353,3522,3707,4505,4684,5527,5848,6027,6591,6915,7069,7238,
Chr01	8851673	8859703	TCONS_00001827	0	+	8851673	8859703	0	18	40,291,66,240,63,75,66,46,49,94,53,85,103,95,67,67,54,792,	0,61,789,1377,1742,2261,3353,3519,3707,4505,4684,5527,5848,6027,6591,6915,7069,7238,
Chr01	8851673	8859703	TCONS_00001823	0	+	8851673	8859703	0	19	40,291,66,106,37,63,75,66,43,49,94,53,85,103,93,67,67,54,792,	0,61,789,1377,1580,1742,2261,3353,3522,3707,4505,4684,5527,5848,6027,6591,6915,7069,7238,
Chr01	8851673	8859703	TCONS_00001822	0	+	8851673	8859703	0	18	40,291,66,104,39,63,75,66,43,49,94,53,85,52,631,67,54,792,	0,61,789,1377,1578,1742,2261,3353,3522,3707,4505,4684,5527,5848,6027,6915,7069,7238,
Chr01	8888721	8889454	TCONS_00001838	0	+	8888721	8889454	0	2	6,627,	0,106,
Chr01	8922488	8933927	TCONS_00010335	0	-	8922488	8933927	0	2	4332,7018,	0,4421,
Chr01	8944667	8948730	TCONS_00001862	0	+	8944667	8948730	0	4	949,52,924,493,	0,1239,1869,3570,
Chr01	8944667	8948730	TCONS_00001860	0	+	8944667	8948730	0	3	949,52,2194,	0,1239,1869,
Chr01	8944667	8948730	TCONS_00001861	0	+	8944667	8948730	0	4	949,689,46,493,	0,1239,2747,3570,
Chr01	8988637	9009955	TCONS_00010349	0	-	8988637	9009955	0	10	1,82,558,95,2059,290,1334,75,208,483,	0,8695,9035,13354,13638,15761,17190,18983,20070,20835,
Chr01	8990133	9009955	TCONS_00010350	0	-	8990133	9009955	0	9	7277,562,92,91,95,2405,1868,208,483,	0,7535,9198,9592,11858,12142,15694,18574,19339,
Chr01	8990133	9009971	TCONS_00010356	0	-	8990133	9009971	0	7	8097,92,91,2343,3297,208,499,	0,9198,9592,11858,14265,18574,19339,
Chr01	8990133	9009968	TCONS_00010354	0	-	8990133	9009968	0	6	8097,2343,282,1868,208,496,	0,11858,14265,15694,18574,19339,
Chr01	9222561	9223024	TCONS_00010412	0	-	9222561	9223024	0	1	463,	0,
Chr01	9341259	9342199	TCONS_00010434	0	-	9341259	9342199	0	1	940,	0,
Chr01	9380393	9385605	TCONS_00001941	0	+	9380393	9385605	0	6	83,1625,98,260,111,866,	0,214,2010,2200,2609,4346,
Chr01	9539175	9540410	TCONS_00010457	0	-	9539175	9540410	0	1	1235,	0,
Chr01	9584989	9586111	TCONS_00001974	0	+	9584989	9586111	0	3	38,466,363,	0,159,759,
Chr01	9584989	9586111	TCONS_00001973	0	+	9584989	9586111	0	3	38,517,363,	0,159,759,
Chr01	9605353	9615783	TCONS_00001977	0	+	9605353	9615783	0	5	6827,159,191,264,1916,	0,6900,7150,7751,8514,
Chr01	9605353	9615783	TCONS_00001979	0	+	9605353	9615783	0	5	6827,159,865,154,1374,	0,6900,7150,8514,9056,
Chr01	9605353	9615783	TCONS_00001978	0	+	9605353	9615783	0	3	227,4232,1916,	0,3783,8514,
Chr01	9605357	9615783	TCONS_00001980	0	+	9605357	9615783	0	3	6823,1119,1916,	0,6892,8510,
Chr01	9710768	9711861	TCONS_00010498	0	-	9710768	9711861	0	1	1093,	0,
Chr01	9734724	9738203	TCONS_00001995	0	+	9734724	9738203	0	3	3,328,667,	0,1424,2812,
Chr01	9735054	9738203	TCONS_00001996	0	+	9735054	9738203	0	3	33,328,667,	0,1094,2482,
Chr01	9739716	9743469	TCONS_00010502	0	-	9739716	9743469	0	1	3753,	0,
Chr01	9766642	9773423	TCONS_00002001	0	+	9766642	9773423	0	6	97,284,144,180,324,1523,	0,156,649,1497,4765,5258,
Chr01	9773452	9774035	TCONS_00010504	0	-	9773452	9774035	0	1	583,	0,
Chr01	9774627	9775328	TCONS_00010505	0	-	9774627	9775328	0	1	701,	0,
Chr01	9776163	9785075	TCONS_00010506	0	-	9776163	9785075	0	9	2379,181,40,99,2962,94,699,106,1,	0,2700,4297,4482,4658,7761,7924,8702,8911,
Chr01	9800824	9807129	TCONS_00002008	0	+	9800824	9807129	0	7	449,141,119,1785,889,83,1022,	0,1002,1218,2154,4111,5097,5283,
Chr01	9800837	9807129	TCONS_00002010	0	+	9800837	9807129	0	5	2408,131,889,83,1022,	0,3795,4098,5084,5270,
Chr01	9800837	9807129	TCONS_00002009	0	+	9800837	9807129	0	6	1130,2721,676,96,83,1022,	0,1205,4098,4891,5084,5270,
Chr01	9800857	9807129	TCONS_00002013	0	+	9800857	9807129	0	6	416,141,3782,83,69,635,	0,969,1185,5064,5250,5637,
Chr01	9848726	9851048	TCONS_00002018	0	+	9848726	9851048	0	2	1109,1,	0,2321,
Chr01	9970198	9970575	TCONS_00002048	0	+	9970198	9970575	0	1	377,	0,
Chr01	9987136	9994865	TCONS_00010532	0	-	9987136	9994865	0	3	116,1246,2779,	0,3589,4950,
Chr01	10074030	10074426	TCONS_00010550	0	-	10074030	10074426	0	1	396,	0,
Chr01	10083821	10090729	TCONS_00010551	0	-	10083821	10090729	0	2	3485,3274,	0,3634,
Chr01	10250943	10257414	TCONS_00002081	0	+	10250943	10257414	0	5	152,96,2306,69,643,	0,1897,3135,5526,5828,
Chr01	10250961	10257414	TCONS_00002084	0	+	10250961	10257414	0	4	1975,2306,553,225,	0,3117,5508,6228,
Chr01	10250961	10257414	TCONS_00002082	0	+	10250961	10257414	0	4	134,96,1917,1327,	0,1879,3117,5126,
Chr01	10250961	10257414	TCONS_00002083	0	+	10250961	10257414	0	6	134,96,2306,69,51,225,	0,1879,3117,5508,5810,6228,
Chr01	10360580	10366724	TCONS_00010583	0	-	10360580	10366724	0	1	6144,	0,
Chr01	10397854	10401625	TCONS_00010585	0	-	10397854	10401625	0	3	974,192,2150,	0,1119,1621,
Chr01	10397854	10402082	TCONS_00010587	0	-	10397854	10402082	0	4	974,592,160,1177,	0,1119,2681,3051,
Chr01	10397854	10402107	TCONS_00010591	0	-	10397854	10402107	0	3	974,2073,460,	0,1119,3793,
Chr01	10397854	10402106	TCONS_00010590	0	-	10397854	10402106	0	4	1311,90,511,459,	0,1621,2681,3793,
Chr01	10397854	10402099	TCONS_00010589	0	-	10397854	10402099	0	3	2841,141,452,	0,3051,3793,
Chr01	10397854	10402107	TCONS_00010592	0	-	10397854	10402107	0	5	1311,90,160,141,460,	0,1621,2681,3051,3793,
Chr01	10397854	10401956	TCONS_00010586	0	-	10397854	10401956	0	3	2841,37,309,	0,3155,3793,
Chr01	10397854	10402099	TCONS_00010588	0	-	10397854	10402099	0	6	974,210,90,160,141,452,	0,1119,1621,2681,3051,3793,
Chr01	10421305	10423050	TCONS_00010595	0	-	10421305	10423050	0	3	740,256,568,	0,822,1177,
Chr01	10436883	10437498	TCONS_00002117	0	+	10436883	10437498	0	1	615,	0,
Chr01	10494014	10496047	TCONS_00002119	0	+	10494014	10496047	0	2	548,1348,	0,685,
Chr01	10561329	10562456	TCONS_00010623	0	-	10561329	10562456	0	1	1127,	0,
Chr01	10743668	10744090	TCONS_00002151	0	+	10743668	10744090	0	1	422,	0,
Chr01	10936994	10942000	TCONS_00010668	0	-	10936994	10942000	0	3	602,3862,342,	0,701,4664,
Chr01	10968169	10969233	TCONS_00010672	0	-	10968169	10969233	0	3	600,59,119,	0,695,945,
Chr01	10968169	10969234	TCONS_00010673	0	-	10968169	10969234	0	3	600,74,120,	0,695,945,
Chr01	10983413	10989760	TCONS_00010675	0	-	10983413	10989760	0	5	115,152,1498,1767,518,	0,197,2318,3974,5829,
Chr01	10991032	10992273	TCONS_00002184	0	+	10991032	10992273	0	1	1241,	0,
Chr01	11099308	11100993	TCONS_00010697	0	-	11099308	11100993	0	2	462,1137,	0,548,
Chr01	11102473	11106851	TCONS_00002210	0	+	11102473	11106851	0	2	2928,1358,	0,3020,
Chr01	11154590	11155200	TCONS_00002214	0	+	11154590	11155200	0	2	70,418,	0,192,
Chr01	11195873	11198899	TCONS_00002218	0	+	11195873	11198899	0	1	3026,	0,
Chr01	11202594	11203136	TCONS_00010705	0	-	11202594	11203136	0	1	542,	0,
Chr01	11216896	11221552	TCONS_00010708	0	-	11216896	11221552	0	3	52,3993,340,	0,173,4316,
Chr01	11226851	11237823	TCONS_00002223	0	+	11226851	11237823	0	2	78,10889,	0,83,
Chr01	11301730	11306761	TCONS_00010724	0	-	11301730	11306761	0	3	2625,147,461,	0,2755,4570,
Chr01	11384458	11386254	TCONS_00010730	0	-	11384458	11386254	0	1	1796,	0,
Chr01	11587890	11593727	TCONS_00010756	0	-	11587890	11593727	0	3	2229,245,3161,	0,2319,2676,
Chr01	11587890	11593727	TCONS_00010755	0	-	11587890	11593727	0	4	1225,1522,135,291,	0,1333,5066,5546,
Chr01	11602844	11606382	TCONS_00010757	0	-	11602844	11606382	0	1	3538,	0,
Chr01	11660345	11664489	TCONS_00010764	0	-	11660345	11664489	0	3	2881,988,35,	0,2971,4109,
Chr01	11660345	11664489	TCONS_00010763	0	-	11660345	11664489	0	3	2881,970,35,	0,2989,4109,
Chr01	11716173	11716529	TCONS_00002292	0	+	11716173	11716529	0	1	356,	0,
Chr01	11719258	11720080	TCONS_00002293	0	+	11719258	11720080	0	1	822,	0,
Chr01	11720911	11724974	TCONS_00002295	0	+	11720911	11724974	0	7	422,129,40,71,141,165,860,	0,1164,1396,1655,1812,2937,3203,
Chr01	11720911	11724974	TCONS_00002294	0	+	11720911	11724974	0	6	1293,40,71,1300,49,737,	0,1396,1655,1802,3203,3326,
Chr01	11720971	11724974	TCONS_00002296	0	+	11720971	11724974	0	6	362,129,40,71,1300,860,	0,1104,1336,1595,1742,3143,
Chr01	11720971	11724974	TCONS_00002297	0	+	11720971	11724974	0	6	362,129,40,71,1290,860,	0,1104,1336,1595,1752,3143,
Chr01	11721485	11724974	TCONS_00002298	0	+	11721485	11724974	0	5	719,40,71,1290,860,	0,822,1081,1238,2629,
Chr01	11725261	11725982	TCONS_00010779	0	-	11725261	11725982	0	1	721,	0,
Chr01	11740847	11741187	TCONS_00002304	0	+	11740847	11741187	0	1	340,	0,
Chr01	11741334	11741855	TCONS_00002305	0	+	11741334	11741855	0	1	521,	0,
Chr01	11747397	11748997	TCONS_00010782	0	-	11747397	11748997	0	1	1600,	0,
Chr01	11866826	11867259	TCONS_00010796	0	-	11866826	11867259	0	1	433,	0,
Chr01	11920169	11921045	TCONS_00010801	0	-	11920169	11921045	0	1	876,	0,
Chr01	12003771	12006358	TCONS_00010815	0	-	12003771	12006358	0	1	2587,	0,
Chr01	12125034	12126885	TCONS_00002361	0	+	12125034	12126885	0	1	1851,	0,
Chr01	12408597	12411524	TCONS_00010847	0	-	12408597	12411524	0	3	405,2170,140,	0,536,2787,
Chr01	12417541	12418607	TCONS_00002387	0	+	12417541	12418607	0	2	20,355,	0,711,
Chr01	12426139	12426924	TCONS_00010852	0	-	12426139	12426924	0	1	785,	0,
Chr01	12465035	12470939	TCONS_00002400	0	+	12465035	12470939	0	4	1607,128,154,1358,	0,3799,4019,4546,
Chr01	12521812	12522768	TCONS_00010863	0	-	12521812	12522768	0	1	956,	0,
Chr01	12710885	12715144	TCONS_00010881	0	-	12710885	12715144	0	3	2394,1346,183,	0,2618,4076,
Chr01	12710885	12715144	TCONS_00010883	0	-	12710885	12715144	0	3	2394,1381,183,	0,2618,4076,
Chr01	12710885	12715144	TCONS_00010882	0	-	12710885	12715144	0	2	3964,183,	0,4076,
Chr01	12719081	12720276	TCONS_00002420	0	+	12719081	12720276	0	1	1195,	0,
Chr01	12720659	12723886	TCONS_00002422	0	+	12720659	12723886	0	3	1814,180,656,	0,1925,2571,
Chr01	12724427	12732697	TCONS_00010885	0	-	12724427	12732697	0	7	317,100,96,53,49,50,4876,	0,1192,2566,2739,3101,3243,3394,
Chr01	12726435	12731874	TCONS_00010886	0	-	12726435	12731874	0	6	32,96,53,49,48,4053,	0,558,731,1093,1237,1386,
Chr01	12741006	12744235	TCONS_00010891	0	-	12741006	12744235	0	3	674,108,2260,	0,780,969,
Chr01	12777595	12782740	TCONS_00010901	0	-	12777595	12782740	0	3	630,1349,2997,	0,703,2148,
Chr01	12777595	12782740	TCONS_00010900	0	-	12777595	12782740	0	4	630,160,142,2997,	0,703,1910,2148,
Chr01	12788714	12792128	TCONS_00002427	0	+	12788714	12792128	0	3	142,296,1236,	0,1801,2178,
Chr01	12788894	12790456	TCONS_00002429	0	+	12788894	12790456	0	1	1562,	0,
Chr01	12795494	12798770	TCONS_00010905	0	-	12795494	12798770	0	1	3276,	0,
Chr01	12808444	12817125	TCONS_00002434	0	+	12808444	12817125	0	2	552,1377,	0,7304,
Chr01	12909968	12912510	TCONS_00002452	0	+	12909968	12912510	0	3	395,204,1763,	0,494,779,
Chr01	12963067	12967886	TCONS_00002462	0	+	12963067	12967886	0	1	4819,	0,
Chr01	12965654	12974647	TCONS_00010911	0	-	12965654	12974647	0	11	4280,1129,106,96,149,276,89,93,96,108,376,	0,4449,5697,6125,6310,6545,7145,7837,8026,8253,8617,
Chr01	13008923	13010830	TCONS_00010914	0	-	13008923	13010830	0	1	1907,	0,
Chr01	13130416	13131914	TCONS_00010918	0	-	13130416	13131914	0	3	919,108,311,	0,1019,1187,
Chr01	13130713	13131839	TCONS_00002474	0	+	13130713	13131839	0	1	1126,	0,
Chr01	13161196	13165119	TCONS_00002477	0	+	13161196	13165119	0	2	231,3220,	0,703,
Chr01	13161351	13170266	TCONS_00002478	0	+	13161351	13170266	0	2	76,3474,	0,5441,
Chr01	13165523	13170266	TCONS_00002481	0	+	13165523	13170266	0	2	797,3474,	0,1269,
Chr01	13186706	13195075	TCONS_00010921	0	-	13186706	13195075	0	7	1879,99,110,108,1334,209,3562,	0,1973,2232,2741,2918,4338,4807,
Chr01	13186706	13195075	TCONS_00010920	0	-	13186706	13195075	0	5	1879,99,617,3165,2200,	0,1973,2232,2918,6169,
Chr01	13186706	13203395	TCONS_00010925	0	-	13186706	13203395	0	11	1879,99,617,134,415,1276,78,4259,100,81,328,	0,1973,2232,2918,4132,4807,6169,9222,13561,14459,16361,
Chr01	13205969	13210254	TCONS_00002486	0	+	13205969	13210254	0	5	1026,68,79,108,1220,	0,1321,2253,2418,3065,
Chr01	13205969	13210254	TCONS_00002487	0	+	13205969	13210254	0	4	1026,123,79,1867,	0,1266,2253,2418,
Chr01	13226820	13229063	TCONS_00002500	0	+	13226820	13229063	0	2	460,1650,	0,593,
Chr01	13232020	13236028	TCONS_00002503	0	+	13232020	13236028	0	5	546,38,2030,285,539,	0,631,922,3038,3469,
Chr01	13232064	13236028	TCONS_00002506	0	+	13232064	13236028	0	5	502,38,400,75,970,	0,587,878,2833,2994,
Chr01	13236844	13245958	TCONS_00002509	0	+	13236844	13245958	0	9	394,65,403,1080,2210,90,63,2676,511,	0,636,784,1272,2454,4833,5011,5219,8603,
Chr01	13237237	13245958	TCONS_00002513	0	+	13237237	13245958	0	12	1,94,171,107,106,47,319,90,63,75,1600,511,	0,391,623,879,1853,2061,3952,4440,4618,4826,5902,8210,
Chr01	13259796	13264523	TCONS_00010927	0	-	13259796	13264523	0	4	2028,117,195,576,	0,2113,2429,4151,
Chr01	13259796	13264523	TCONS_00010929	0	-	13259796	13264523	0	5	488,1052,117,195,1998,	0,976,2113,2429,2729,
Chr01	13259796	13264523	TCONS_00010928	0	-	13259796	13264523	0	5	488,1052,117,221,576,	0,976,2113,2429,4151,
Chr01	13286348	13290252	TCONS_00002523	0	+	13286348	13290252	0	6	1146,48,47,61,812,778,	0,1487,1623,2099,2237,3126,
Chr01	13321580	13322568	TCONS_00010945	0	-	13321580	13322568	0	1	988,	0,
Chr01	13344532	13346749	TCONS_00002535	0	+	13344532	13346749	0	2	312,1687,	0,530,
Chr01	13416168	13425960	TCONS_00010947	0	-	13416168	13425960	0	5	3877,84,731,3759,219,	0,3974,4159,5696,9573,
Chr01	13416168	13425964	TCONS_00010948	0	-	13416168	13425964	0	5	1159,1403,676,5869,223,	0,1291,2810,3586,9573,
Chr01	13472411	13478884	TCONS_00002549	0	+	13472411	13478884	0	9	427,1549,132,186,164,1771,128,437,710,	0,536,2305,2547,2816,3068,5011,5236,5763,
Chr01	13493375	13497637	TCONS_00010953	0	-	13493375	13497637	0	5	1869,62,1175,67,289,	0,1963,2451,3710,3973,
Chr01	13493375	13497787	TCONS_00010955	0	-	13493375	13497787	0	3	1869,1814,439,	0,1963,3973,
Chr01	13495438	13497637	TCONS_00010959	0	-	13495438	13497637	0	6	1,81,829,40,67,289,	0,388,559,1523,1647,1910,
Chr01	13518953	13521440	TCONS_00010963	0	-	13518953	13521440	0	1	2487,	0,
Chr01	13521494	13523262	TCONS_00010964	0	-	13521494	13523262	0	1	1768,	0,
Chr01	13526146	13528018	TCONS_00010966	0	-	13526146	13528018	0	1	1872,	0,
Chr01	13528302	13545143	TCONS_00010967	0	-	13528302	13545143	0	3	3547,451,12673,	0,3628,4168,
Chr01	13551732	13552424	TCONS_00002570	0	+	13551732	13552424	0	1	692,	0,
Chr01	13561896	13568382	TCONS_00010972	0	-	13561896	13568382	0	3	3776,1829,586,	0,3961,5900,
Chr01	13561896	13568395	TCONS_00010977	0	-	13561896	13568395	0	4	3779,208,249,599,	0,3961,5541,5900,
Chr01	13561896	13568391	TCONS_00010974	0	-	13561896	13568391	0	5	2991,110,178,249,595,	0,3669,3961,5541,5900,
Chr01	13561896	13568427	TCONS_00010979	0	-	13561896	13568427	0	5	3779,85,99,249,631,	0,3961,4169,5541,5900,
Chr01	13561896	13568391	TCONS_00010975	0	-	13561896	13568391	0	4	3776,208,249,595,	0,3961,5541,5900,
Chr01	13561896	13568353	TCONS_00010970	0	-	13561896	13568353	0	4	3779,85,1621,557,	0,3961,4169,5900,
Chr01	13561896	13568407	TCONS_00010978	0	-	13561896	13568407	0	5	3776,85,99,249,611,	0,3961,4169,5541,5900,
Chr01	13561896	13568361	TCONS_00010971	0	-	13561896	13568361	0	6	2991,603,178,249,261,207,	0,3173,3961,5541,5900,6258,
Chr01	13561896	13568395	TCONS_00010976	0	-	13561896	13568395	0	4	2991,107,1829,599,	0,3669,3961,5900,
Chr01	13602885	13607093	TCONS_00002572	0	+	13602885	13607093	0	2	223,3270,	0,938,
Chr01	13602885	13609444	TCONS_00002573	0	+	13602885	13609444	0	4	1046,90,98,1185,	0,4860,5161,5374,
Chr01	13602907	13609444	TCONS_00002574	0	+	13602907	13609444	0	5	201,108,90,98,1185,	0,916,4838,5139,5352,
Chr01	13654289	13662025	TCONS_00010985	0	-	13654289	13662025	0	4	2635,81,97,723,	0,3784,6797,7013,
Chr01	13654289	13659368	TCONS_00010983	0	-	13654289	13659368	0	2	2216,2763,	0,2316,
Chr01	13654289	13662025	TCONS_00010984	0	-	13654289	13662025	0	4	2216,1549,97,723,	0,2316,6797,7013,
Chr01	13707938	13709319	TCONS_00002581	0	+	13707938	13709319	0	1	1381,	0,
Chr01	13720754	13721908	TCONS_00002582	0	+	13720754	13721908	0	1	1154,	0,
Chr01	13729550	13733791	TCONS_00010991	0	-	13729550	13733791	0	3	1907,112,304,	0,3748,3937,
Chr01	13743263	13751994	TCONS_00002585	0	+	13743263	13751994	0	6	1665,509,104,1468,81,451,	0,1747,2649,3338,7135,8280,
Chr01	13743263	13746259	TCONS_00002584	0	+	13743263	13746259	0	2	1804,1110,	0,1886,
Chr01	13743303	13747351	TCONS_00002587	0	+	13743303	13747351	0	6	1625,52,71,95,104,750,	0,1712,1846,2121,2609,3298,
Chr01	13743303	13747351	TCONS_00002586	0	+	13743303	13747351	0	2	2713,750,	0,3298,
Chr01	13743336	13747351	TCONS_00002589	0	+	13743336	13747351	0	7	287,133,57,71,95,104,750,	0,1459,1674,1813,2088,2576,3265,
Chr01	13743359	13747351	TCONS_00002591	0	+	13743359	13747351	0	3	264,1221,750,	0,1436,3242,
Chr01	13750507	13751448	TCONS_00002592	0	+	13750507	13751448	0	1	941,	0,
Chr01	13754957	13756330	TCONS_00002593	0	+	13754957	13756330	0	1	1373,	0,
Chr01	13847108	13851993	TCONS_00010993	0	-	13847108	13851993	0	2	3551,476,	0,4409,
Chr01	13847108	13851998	TCONS_00010997	0	-	13847108	13851998	0	4	2627,101,102,1005,	0,3450,3684,3885,
Chr01	13847108	13851998	TCONS_00010994	0	-	13847108	13851998	0	2	3551,1206,	0,3684,
Chr01	13847108	13851998	TCONS_00010998	0	-	13847108	13851998	0	5	2627,101,102,57,481,	0,3450,3684,3885,4409,
Chr01	13847108	13852052	TCONS_00010999	0	-	13847108	13852052	0	5	2587,101,102,57,535,	0,3450,3684,3885,4409,
Chr01	13847108	13851998	TCONS_00010996	0	-	13847108	13851998	0	4	2587,77,102,1005,	0,3450,3684,3885,
Chr01	13876241	13885157	TCONS_00002598	0	+	13876241	13885157	0	1	8916,	0,
Chr01	13900595	13901707	TCONS_00002600	0	+	13900595	13901707	0	1	1112,	0,
Chr01	13942841	13944057	TCONS_00002603	0	+	13942841	13944057	0	1	1216,	0,
Chr01	13944150	13944958	TCONS_00002604	0	+	13944150	13944958	0	1	808,	0,
Chr01	13945126	13948499	TCONS_00002605	0	+	13945126	13948499	0	1	3373,	0,
Chr01	14032411	14037231	TCONS_00002610	0	+	14032411	14037231	0	2	381,3990,	0,830,
Chr01	14032832	14037231	TCONS_00002611	0	+	14032832	14037231	0	1	4399,	0,
Chr01	14046488	14049016	TCONS_00011006	0	-	14046488	14049016	0	1	2528,	0,
Chr01	14128881	14129919	TCONS_00002613	0	+	14128881	14129919	0	1	1038,	0,
Chr01	14214226	14217416	TCONS_00002620	0	+	14214226	14217416	0	4	404,55,101,2210,	0,504,743,980,
Chr01	14214301	14217416	TCONS_00002621	0	+	14214301	14217416	0	3	329,332,2210,	0,437,905,
Chr01	14238945	14243858	TCONS_00011018	0	-	14238945	14243858	0	4	1219,368,1401,1253,	0,1328,2175,3660,
Chr01	14238945	14243916	TCONS_00011019	0	-	14238945	14243916	0	4	1219,2261,383,535,	0,1328,3673,4436,
Chr01	14256521	14258100	TCONS_00011024	0	-	14256521	14258100	0	1	1579,	0,
Chr01	14314560	14365717	TCONS_00011030	0	-	14314560	14365717	0	2	17,4825,	0,46332,
Chr01	14327777	14328341	TCONS_00002639	0	+	14327777	14328341	0	2	60,322,	0,242,
Chr01	14353862	14356791	TCONS_00002651	0	+	14353862	14356791	0	3	259,926,759,	0,388,2170,
Chr01	14353862	14356791	TCONS_00002649	0	+	14353862	14356791	0	3	561,515,759,	0,997,2170,
Chr01	14353862	14356791	TCONS_00002650	0	+	14353862	14356791	0	5	259,173,25,504,1101,	0,388,662,1008,1828,
Chr01	14360401	14365729	TCONS_00011037	0	-	14360401	14365729	0	3	743,192,3462,	0,1601,1866,
Chr01	14373852	14378162	TCONS_00002656	0	+	14373852	14378162	0	3	625,74,3147,	0,904,1163,
Chr01	14373852	14378162	TCONS_00002657	0	+	14373852	14378162	0	2	978,3147,	0,1163,
Chr01	14451064	14459651	TCONS_00002662	0	+	14451064	14459651	0	8	140,147,89,4261,59,29,397,1533,	0,217,658,897,5596,6103,6227,7054,
Chr01	14456728	14459651	TCONS_00002663	0	+	14456728	14459651	0	4	4,29,384,1533,	0,452,576,1390,
Chr01	14456763	14459651	TCONS_00002664	0	+	14456763	14459651	0	3	433,397,1533,	0,528,1355,
Chr01	14470803	14481838	TCONS_00002666	0	+	14470803	14481838	0	17	148,89,88,128,82,230,121,56,80,47,50,63,203,111,76,143,1793,	0,1572,4377,4603,5218,5537,5857,6388,6708,7291,7457,7825,8036,8396,8593,8871,9242,
Chr01	14604410	14610229	TCONS_00002692	0	+	14604410	14610229	0	3	1256,1831,288,	0,1722,5531,
Chr01	14604410	14608418	TCONS_00002691	0	+	14604410	14608418	0	2	673,3125,	0,883,
Chr01	14604415	14608418	TCONS_00002693	0	+	14604415	14608418	0	4	668,154,1191,904,	0,1097,1717,3099,
Chr01	14604425	14608418	TCONS_00002695	0	+	14604425	14608418	0	2	1247,2286,	0,1707,
Chr01	14604428	14608418	TCONS_00002697	0	+	14604428	14608418	0	3	2026,62,904,	0,2833,3086,
Chr01	14621333	14626500	TCONS_00011050	0	-	14621333	14626500	0	4	227,75,82,875,	0,346,3780,4292,
Chr01	14624137	14626525	TCONS_00011053	0	-	14624137	14626525	0	2	1578,133,	0,2255,
Chr01	14656639	14657855	TCONS_00011057	0	-	14656639	14657855	0	1	1216,	0,
Chr01	14656918	14657590	TCONS_00002705	0	+	14656918	14657590	0	1	672,	0,
Chr01	14668672	14679229	TCONS_00011059	0	-	14668672	14679229	0	8	289,73,4091,66,98,133,1705,754,	0,1043,1771,6334,6499,6683,6904,9803,
Chr01	14679512	14686087	TCONS_00002708	0	+	14679512	14686087	0	5	973,871,279,659,1565,	0,1342,2311,4256,5010,
Chr01	14679512	14686087	TCONS_00002709	0	+	14679512	14686087	0	2	1386,4731,	0,1844,
Chr01	14679548	14686087	TCONS_00002711	0	+	14679548	14686087	0	4	937,44,86,4264,	0,1306,2091,2275,
Chr01	14679548	14686087	TCONS_00002710	0	+	14679548	14686087	0	5	937,44,133,86,4264,	0,1306,1808,2091,2275,
Chr01	14679643	14686087	TCONS_00002715	0	+	14679643	14686087	0	2	2082,4264,	0,2180,
Chr01	14679643	14686087	TCONS_00002714	0	+	14679643	14686087	0	5	842,44,2450,74,1565,	0,1211,1713,4710,4879,
Chr01	14709577	14713120	TCONS_00011066	0	-	14709577	14713120	0	2	3322,146,	0,3397,
Chr01	14724840	14729547	TCONS_00011067	0	-	14724840	14729547	0	3	805,1639,2053,	0,929,2654,
Chr01	14783261	14790178	TCONS_00011081	0	-	14783261	14790178	0	7	1003,250,102,73,102,843,392,	0,2339,2737,3696,5362,5546,6525,
Chr01	14856717	14864164	TCONS_00002730	0	+	14856717	14864164	0	4	133,75,192,4409,	0,1372,2760,3038,
Chr01	14879645	14880886	TCONS_00011087	0	-	14879645	14880886	0	1	1241,	0,
Chr01	14891843	14893924	TCONS_00002752	0	+	14891843	14893924	0	1	2081,	0,
Chr01	14901658	14917664	TCONS_00011092	0	-	14901658	14917664	0	10	470,74,154,1740,186,158,232,136,104,336,	0,3776,9011,9831,11682,11985,12994,13752,13974,15670,
Chr01	14913822	14917664	TCONS_00011100	0	-	14913822	14917664	0	5	2,209,136,1602,336,	0,853,1588,1810,3506,
Chr01	14955928	14958423	TCONS_00011104	0	-	14955928	14958423	0	2	729,1666,	0,829,
Chr01	14964903	14980440	TCONS_00011113	0	-	14964903	14980440	0	3	4540,6592,4215,	0,4628,11322,
Chr01	14964903	14980306	TCONS_00011111	0	-	14964903	14980306	0	3	10827,182,4081,	0,11051,11322,
Chr01	14964903	14980440	TCONS_00011114	0	-	14964903	14980440	0	2	10822,4486,	0,11051,
Chr01	14964903	14980279	TCONS_00011106	0	-	14964903	14980279	0	4	4540,1228,470,4054,	0,4628,10763,11322,
Chr01	14964903	14980304	TCONS_00011109	0	-	14964903	14980304	0	5	4187,153,1228,59,4331,	0,4387,4628,10763,11070,
Chr01	14964903	14980306	TCONS_00011110	0	-	14964903	14980306	0	4	4540,6199,163,4081,	0,4628,11070,11322,
Chr01	14964903	14980279	TCONS_00011107	0	-	14964903	14980279	0	4	4540,1228,64,4306,	0,4628,10763,11070,
Chr01	14964903	14980440	TCONS_00011115	0	-	14964903	14980440	0	2	10822,4467,	0,11070,
Chr01	14984116	15000197	TCONS_00011121	0	-	14984116	15000197	0	8	2390,96,3771,207,6460,79,185,235,	0,2497,3574,7562,8602,15156,15554,15846,
Chr01	14994852	14999333	TCONS_00002758	0	+	14994852	14999333	0	1	4481,	0,
Chr01	14996491	15000377	TCONS_00011123	0	-	14996491	15000377	0	2	3364,415,	0,3471,
Chr01	15002040	15004148	TCONS_00011124	0	-	15002040	15004148	0	1	2108,	0,
Chr01	15002520	15004177	TCONS_00002759	0	+	15002520	15004177	0	1	1657,	0,
Chr01	15027140	15027528	TCONS_00011132	0	-	15027140	15027528	0	1	388,	0,
Chr01	15064835	15068799	TCONS_00011134	0	-	15064835	15068799	0	3	1168,124,1,	0,3261,3963,
Chr01	15064835	15069067	TCONS_00011135	0	-	15064835	15069067	0	3	1168,123,269,	0,3261,3963,
Chr01	15301032	15301515	TCONS_00011145	0	-	15301032	15301515	0	1	483,	0,
Chr01	15303878	15304163	TCONS_00011146	0	-	15303878	15304163	0	1	285,	0,
Chr01	15313317	15318848	TCONS_00002767	0	+	15313317	15318848	0	3	2345,584,666,	0,2749,4865,
Chr01	15313317	15317420	TCONS_00002766	0	+	15313317	15317420	0	3	1954,768,1175,	0,2063,2928,
Chr01	15313324	15317420	TCONS_00002769	0	+	15313324	15317420	0	3	1947,265,1354,	0,2056,2742,
Chr01	15321183	15328044	TCONS_00002775	0	+	15321183	15328044	0	3	1893,341,16,	0,2596,6845,
Chr01	15361363	15365610	TCONS_00002782	0	+	15361363	15365610	0	2	520,3245,	0,1002,
Chr01	15361363	15365610	TCONS_00002783	0	+	15361363	15365610	0	4	1002,277,66,2257,	0,1094,1528,1990,
Chr01	15361379	15365610	TCONS_00002785	0	+	15361379	15365610	0	4	14,407,500,2257,	0,579,1078,1974,
Chr01	15361384	15365610	TCONS_00002787	0	+	15361384	15365610	0	5	499,277,66,195,1535,	0,1073,1507,1969,2691,
Chr01	15361384	15365610	TCONS_00002788	0	+	15361384	15365610	0	5	981,277,66,195,1535,	0,1073,1507,1969,2691,
Chr01	15361384	15365610	TCONS_00002786	0	+	15361384	15365610	0	3	499,66,2257,	0,1507,1969,
Chr01	15361385	15365610	TCONS_00002789	0	+	15361385	15365610	0	2	980,3153,	0,1072,
Chr01	15361385	15365610	TCONS_00002791	0	+	15361385	15365610	0	3	980,665,2257,	0,1053,1968,
Chr01	15384512	15391541	TCONS_00011153	0	-	15384512	15391541	0	3	1360,5087,374,	0,1467,6655,
Chr01	15402416	15406175	TCONS_00011156	0	-	15402416	15406175	0	3	1195,81,193,	0,2341,3566,
Chr01	15403675	15406749	TCONS_00011157	0	-	15403675	15406749	0	3	1163,122,562,	0,2307,2512,
Chr01	15430995	15434549	TCONS_00011160	0	-	15430995	15434549	0	2	1023,328,	0,3226,
Chr01	15543492	15544538	TCONS_00011164	0	-	15543492	15544538	0	1	1046,	0,
Chr01	15614721	15618805	TCONS_00002802	0	+	15614721	15618805	0	1	4084,	0,
Chr01	15622805	15630636	TCONS_00011169	0	-	15622805	15630636	0	1	7831,	0,
Chr01	15679430	15695872	TCONS_00011171	0	-	15679430	15695872	0	3	603,131,381,	0,14240,16061,
Chr01	15690983	15693149	TCONS_00011173	0	-	15690983	15693149	0	1	2166,	0,
Chr01	15696179	15701766	TCONS_00011175	0	-	15696179	15701766	0	9	1032,65,86,94,107,94,173,116,320,	0,1121,1311,3491,3697,4008,4552,4993,5267,
Chr01	15696179	15701766	TCONS_00011174	0	-	15696179	15701766	0	8	1032,65,86,313,107,173,116,320,	0,1121,1311,3491,4008,4552,4993,5267,
Chr01	15696179	15701766	TCONS_00011179	0	-	15696179	15701766	0	7	1032,65,86,107,526,116,320,	0,1121,1311,4008,4199,4993,5267,
Chr01	15704754	15711421	TCONS_00011193	0	-	15704754	15711421	0	6	890,2113,507,23,943,342,	0,975,3264,3883,3973,6325,
Chr01	15706096	15711011	TCONS_00011197	0	-	15706096	15711011	0	5	1825,405,23,943,329,	0,2024,2541,2631,4586,
Chr01	15720902	15725169	TCONS_00011199	0	-	15720902	15725169	0	7	336,65,1016,94,170,119,324,	0,417,581,1811,3068,3577,3943,
Chr01	15720902	15725169	TCONS_00011207	0	-	15720902	15725169	0	6	336,65,1324,170,119,324,	0,417,581,3068,3577,3943,
Chr01	15720902	15725169	TCONS_00011205	0	-	15720902	15725169	0	7	336,65,86,327,1427,119,324,	0,417,581,1270,1811,3577,3943,
Chr01	15720902	15725169	TCONS_00011208	0	-	15720902	15725169	0	7	336,65,88,89,1751,119,324,	0,417,581,1272,1487,3577,3943,
Chr01	15720902	15723971	TCONS_00011198	0	-	15720902	15723971	0	7	336,65,86,89,112,95,1,	0,417,581,1270,1485,1811,3068,
Chr01	15720902	15725169	TCONS_00011203	0	-	15720902	15725169	0	7	336,65,86,327,160,119,324,	0,417,581,1270,3068,3577,3943,
Chr01	15720902	15725169	TCONS_00011206	0	-	15720902	15725169	0	6	336,65,1016,170,119,324,	0,417,581,3068,3577,3943,
Chr01	15753979	15761992	TCONS_00011211	0	-	15753979	15761992	0	7	443,285,318,228,101,118,605,	0,568,939,3648,4733,6504,7408,
Chr01	15791835	15792612	TCONS_00011216	0	-	15791835	15792612	0	1	777,	0,
Chr01	15907715	15910335	TCONS_00002826	0	+	15907715	15910335	0	1	2620,	0,
Chr01	15935529	15965574	TCONS_00002833	0	+	15935529	15965574	0	11	150,74,382,156,49,419,145,579,125,1661,3014,	0,942,1694,2515,3462,4545,23275,23727,24921,25147,27031,
Chr01	15998519	15999221	TCONS_00011238	0	-	15998519	15999221	0	1	702,	0,
Chr01	16011030	16015009	TCONS_00011240	0	-	16011030	16015009	0	2	905,2858,	0,1121,
Chr01	16050187	16051530	TCONS_00011249	0	-	16050187	16051530	0	1	1343,	0,
Chr01	16053719	16061892	TCONS_00002847	0	+	16053719	16061892	0	5	850,194,3086,496,662,	0,965,1252,6095,7511,
Chr01	16053719	16057320	TCONS_00002845	0	+	16053719	16057320	0	3	850,423,1045,	0,962,2556,
Chr01	16053721	16057320	TCONS_00002848	0	+	16053721	16057320	0	3	1145,29,2245,	0,1250,1354,
Chr01	16053721	16061892	TCONS_00002849	0	+	16053721	16061892	0	6	433,311,187,3086,496,662,	0,537,970,1250,6093,7509,
Chr01	16143985	16148123	TCONS_00002863	0	+	16143985	16148123	0	4	193,97,57,2540,	0,319,1072,1598,
Chr01	16143985	16148123	TCONS_00002864	0	+	16143985	16148123	0	2	193,3066,	0,1072,
Chr01	16143985	16144971	TCONS_00002860	0	+	16143985	16144971	0	2	193,667,	0,319,
Chr01	16149509	16150709	TCONS_00002865	0	+	16149509	16150709	0	1	1200,	0,
Chr01	16197764	16198928	TCONS_00002868	0	+	16197764	16198928	0	1	1164,	0,
Chr01	16199139	16205436	TCONS_00011271	0	-	16199139	16205436	0	7	330,42,376,262,157,141,2927,	0,403,529,984,2791,3139,3370,
Chr01	16338084	16342309	TCONS_00002879	0	+	16338084	16342309	0	3	328,1493,570,	0,1115,3655,
Chr01	16338086	16341632	TCONS_00002881	0	+	16338086	16341632	0	3	93,89,2440,	0,237,1106,
Chr01	16338086	16342309	TCONS_00002886	0	+	16338086	16342309	0	3	326,1500,560,	0,1106,3663,
Chr01	16338086	16342309	TCONS_00002884	0	+	16338086	16342309	0	2	2606,570,	0,3653,
Chr01	16489830	16492673	TCONS_00011282	0	-	16489830	16492673	0	3	265,92,417,	0,1212,2426,
Chr01	16489830	16492651	TCONS_00011281	0	-	16489830	16492651	0	2	1304,395,	0,2426,
Chr01	16539532	16542383	TCONS_00002895	0	+	16539532	16542383	0	3	375,87,314,	0,1547,2537,
Chr01	16540969	16542383	TCONS_00002896	0	+	16540969	16542383	0	1	1414,	0,
Chr01	16558701	16565507	TCONS_00002898	0	+	16558701	16565507	0	3	42,135,5906,	0,131,900,
Chr01	16580584	16586499	TCONS_00002909	0	+	16580584	16586499	0	5	275,219,95,2453,1109,	0,572,1229,2245,4806,
Chr01	16580584	16586499	TCONS_00002912	0	+	16580584	16586499	0	5	275,752,1015,123,1109,	0,572,2245,4575,4806,
Chr01	16580584	16586499	TCONS_00002906	0	+	16580584	16586499	0	4	275,219,3461,1109,	0,572,1237,4806,
Chr01	16580584	16586499	TCONS_00002910	0	+	16580584	16586499	0	6	275,752,147,27,123,1109,	0,572,2245,3233,4575,4806,
Chr01	16580584	16586499	TCONS_00002908	0	+	16580584	16586499	0	3	275,4005,1109,	0,693,4806,
Chr01	16580584	16586499	TCONS_00002911	0	+	16580584	16586499	0	5	275,1820,27,97,1109,	0,572,3233,4601,4806,
Chr01	16580584	16586499	TCONS_00002907	0	+	16580584	16586499	0	5	275,1820,27,123,1109,	0,572,3233,4575,4806,
Chr01	16599211	16617168	TCONS_00002915	0	+	16599211	16617168	0	2	428,15447,	0,2510,
Chr01	16617577	16619712	TCONS_00002918	0	+	16617577	16619712	0	1	2135,	0,
Chr01	16619919	16621010	TCONS_00002919	0	+	16619919	16621010	0	1	1091,	0,
Chr01	16623805	16625364	TCONS_00011289	0	-	16623805	16625364	0	1	1559,	0,
Chr01	16626179	16626935	TCONS_00011290	0	-	16626179	16626935	0	1	756,	0,
Chr01	16633113	16641113	TCONS_00002920	0	+	16633113	16641113	0	3	311,4718,2278,	0,588,5722,
Chr01	16633163	16641113	TCONS_00002927	0	+	16633163	16641113	0	7	261,235,115,2209,498,790,282,	0,1416,1931,3047,5347,6091,7668,
Chr01	16633163	16641113	TCONS_00002926	0	+	16633163	16641113	0	4	255,1508,78,3858,	0,538,3047,4092,
Chr01	16633163	16641113	TCONS_00002923	0	+	16633163	16641113	0	8	255,120,378,120,78,174,78,2278,	0,538,1416,1926,3047,4092,5178,5672,
Chr01	16633164	16641113	TCONS_00002929	0	+	16633164	16641113	0	3	254,120,6534,	0,537,1415,
Chr01	16633179	16641113	TCONS_00002930	0	+	16633179	16641113	0	4	245,1114,120,4903,	0,522,1910,3031,
Chr01	16633179	16641113	TCONS_00002931	0	+	16633179	16641113	0	9	239,1256,115,78,220,78,173,790,282,	0,522,1915,3031,4076,5162,5656,6075,7652,
Chr01	16739528	16740275	TCONS_00002943	0	+	16739528	16740275	0	1	747,	0,
Chr01	16795709	16800187	TCONS_00002948	0	+	16795709	16800187	0	4	278,131,68,2389,	0,1668,1889,2089,
Chr01	16795717	16800187	TCONS_00002949	0	+	16795717	16800187	0	3	270,221,2389,	0,1660,2081,
Chr01	16837825	16840051	TCONS_00002958	0	+	16837825	16840051	0	3	1773,118,162,	0,1867,2064,
Chr01	16837825	16840051	TCONS_00002960	0	+	16837825	16840051	0	4	1546,124,76,162,	0,1649,1909,2064,
Chr01	16837825	16840051	TCONS_00002956	0	+	16837825	16840051	0	5	523,80,391,61,162,	0,836,1382,1909,2064,
Chr01	16837825	16840051	TCONS_00002957	0	+	16837825	16840051	0	5	916,164,132,61,162,	0,1382,1641,1909,2064,
Chr01	16837865	16840051	TCONS_00002962	0	+	16837865	16840051	0	2	483,1390,	0,796,
Chr01	16911305	16915888	TCONS_00011305	0	-	16911305	16915888	0	4	728,56,116,449,	0,2051,3944,4134,
Chr01	16911305	16915888	TCONS_00011304	0	-	16911305	16915888	0	4	728,56,113,449,	0,2051,3944,4134,
Chr01	16911305	16915888	TCONS_00011306	0	-	16911305	16915888	0	3	2107,116,449,	0,3944,4134,
Chr01	16911305	16915883	TCONS_00011303	0	-	16911305	16915883	0	3	2107,113,444,	0,3944,4134,
Chr01	16927034	16930657	TCONS_00002967	0	+	16927034	16930657	0	2	274,3251,	0,372,
Chr01	16927035	16930657	TCONS_00002969	0	+	16927035	16930657	0	4	273,87,51,989,	0,371,1321,2633,
Chr01	16949412	16959700	TCONS_00011311	0	-	16949412	16959700	0	2	8189,1765,	0,8523,
Chr01	16949412	16959737	TCONS_00011312	0	-	16949412	16959737	0	2	8676,887,	0,9438,
Chr01	16949412	16959737	TCONS_00011313	0	-	16949412	16959737	0	2	9782,424,	0,9901,
Chr01	16973412	16980300	TCONS_00002970	0	+	16973412	16980300	0	5	321,160,146,157,2445,	0,2805,3082,4183,4443,
Chr01	17018691	17024593	TCONS_00011317	0	-	17018691	17024593	0	2	1645,455,	0,5447,
Chr01	17119478	17121624	TCONS_00011322	0	-	17119478	17121624	0	1	2146,	0,
Chr01	17128250	17129332	TCONS_00011324	0	-	17128250	17129332	0	1	1082,	0,
Chr01	17173671	17175926	TCONS_00011331	0	-	17173671	17175926	0	2	1314,412,	0,1843,
Chr01	17267355	17269313	TCONS_00011343	0	-	17267355	17269313	0	1	1958,	0,
Chr01	17296024	17305560	TCONS_00003007	0	+	17296024	17305560	0	7	867,85,135,4167,61,99,2613,	0,1140,1317,1557,6339,6748,6923,
Chr01	17296024	17305560	TCONS_00003008	0	+	17296024	17305560	0	6	867,85,139,2471,68,3197,	0,1140,1317,1557,5656,6339,
Chr01	17296042	17305560	TCONS_00003014	0	+	17296042	17305560	0	7	849,228,135,5290,98,88,1086,	0,979,1299,1539,6905,8063,8432,
Chr01	17296042	17305560	TCONS_00003009	0	+	17296042	17305560	0	12	849,85,135,106,106,67,103,1789,61,99,98,1086,	0,1122,1299,1539,2074,2731,3080,3917,6321,6730,6905,8432,
Chr01	17296042	17305560	TCONS_00003011	0	+	17296042	17305560	0	11	849,228,135,106,31,106,67,71,93,1637,2613,	0,979,1299,1539,1967,2074,2731,3080,3917,5192,6905,
Chr01	17296042	17305560	TCONS_00003013	0	+	17296042	17305560	0	7	849,85,137,135,1936,508,2613,	0,1122,1297,1510,2074,6321,6905,
Chr01	17296042	17305560	TCONS_00003015	0	+	17296042	17305560	0	10	849,228,135,106,213,67,3749,98,88,1086,	0,979,1299,1539,1967,2731,3080,6905,8063,8432,
Chr01	17296044	17305560	TCONS_00003017	0	+	17296044	17305560	0	10	847,85,135,135,106,67,3302,99,98,1086,	0,1120,1297,1508,2072,2729,3078,6728,6903,8430,
Chr01	17296081	17305560	TCONS_00003018	0	+	17296081	17305560	0	10	810,85,135,106,106,67,71,2912,98,1086,	0,1083,1260,1500,2035,2692,3041,3878,6866,8393,
Chr01	17296081	17305560	TCONS_00003020	0	+	17296081	17305560	0	7	810,85,135,641,4098,98,1086,	0,1083,1260,1500,2692,6866,8393,
Chr01	17296081	17305560	TCONS_00003019	0	+	17296081	17305560	0	9	810,85,135,641,67,103,93,2513,1086,	0,1083,1260,1500,2692,3041,3878,5599,8393,
Chr01	17296947	17305560	TCONS_00003023	0	+	17296947	17305560	0	10	302,135,641,67,103,93,61,99,1246,1086,	0,394,634,1826,2175,3012,5416,5825,6000,7527,
Chr01	17297899	17305560	TCONS_00003024	0	+	17297899	17305560	0	7	323,67,71,2465,99,99,1086,	0,874,1223,2060,4873,5048,6575,
Chr01	17316834	17319895	TCONS_00011346	0	-	17316834	17319895	0	1	3061,	0,
Chr01	17316834	17320642	TCONS_00011348	0	-	17316834	17320642	0	2	2813,726,	0,3082,
Chr01	17316834	17320315	TCONS_00011347	0	-	17316834	17320315	0	2	643,1936,	0,1545,
Chr01	17330160	17332757	TCONS_00011350	0	-	17330160	17332757	0	3	1616,94,352,	0,1950,2245,
Chr01	17365065	17370072	TCONS_00003027	0	+	17365065	17370072	0	2	379,1863,	0,3144,
Chr01	17365065	17370072	TCONS_00003026	0	+	17365065	17370072	0	3	379,175,649,	0,3144,4358,
Chr01	17392622	17402274	TCONS_00003031	0	+	17392622	17402274	0	3	342,96,1737,	0,1786,7915,
Chr01	17392622	17402274	TCONS_00003029	0	+	17392622	17402274	0	4	342,2169,255,5282,	0,1786,4037,4370,
Chr01	17392622	17402274	TCONS_00003030	0	+	17392622	17402274	0	3	342,102,3172,	0,4370,6480,
Chr01	17392631	17402274	TCONS_00003032	0	+	17392631	17402274	0	3	333,96,3172,	0,1777,6471,
Chr01	17392632	17402274	TCONS_00003033	0	+	17392632	17402274	0	4	332,96,55,1737,	0,1776,6470,7905,
Chr01	17392639	17402274	TCONS_00003034	0	+	17392639	17402274	0	2	325,1737,	0,7898,
Chr01	17394729	17394901	TCONS_00011353	0	-	17394729	17394901	0	1	172,	0,
Chr01	17396313	17402274	TCONS_00003036	0	+	17396313	17402274	0	4	264,180,102,3172,	0,351,679,2789,
Chr01	17409788	17413774	TCONS_00003042	0	+	17409788	17413774	0	6	210,494,98,132,605,1025,	0,248,1228,1517,2044,2961,
Chr01	17409788	17413774	TCONS_00003041	0	+	17409788	17413774	0	6	210,494,98,132,67,1025,	0,248,1228,1517,2044,2961,
Chr01	17734380	17737714	TCONS_00003063	0	+	17734380	17737714	0	3	355,103,1897,	0,430,1437,
Chr01	17735520	17737714	TCONS_00003064	0	+	17735520	17737714	0	1	2194,	0,
Chr01	17865509	17867427	TCONS_00011357	0	-	17865509	17867427	0	2	832,141,	0,1777,
Chr01	17871092	17873698	TCONS_00011362	0	-	17871092	17873698	0	2	2365,107,	0,2499,
Chr01	18292739	18298152	TCONS_00011374	0	-	18292739	18298152	0	3	2908,1542,502,	0,3169,4911,
Chr01	18292739	18298232	TCONS_00011375	0	-	18292739	18298232	0	3	550,59,2324,	0,1656,3169,
Chr01	18330922	18332840	TCONS_00003083	0	+	18330922	18332840	0	2	225,1626,	0,292,
Chr01	18491173	18493262	TCONS_00011407	0	-	18491173	18493262	0	3	1183,146,103,	0,1731,1986,
Chr01	18494740	18495742	TCONS_00003104	0	+	18494740	18495742	0	1	1002,	0,
Chr01	18498786	18500188	TCONS_00003105	0	+	18498786	18500188	0	1	1402,	0,
Chr01	18536459	18538707	TCONS_00003110	0	+	18536459	18538707	0	1	2248,	0,
Chr01	18594554	18594853	TCONS_00003119	0	+	18594554	18594853	0	1	299,	0,
Chr01	18636087	18637002	TCONS_00011442	0	-	18636087	18637002	0	1	915,	0,
Chr01	18668852	18670070	TCONS_00003123	0	+	18668852	18670070	0	1	1218,	0,
Chr01	18707121	18708284	TCONS_00003139	0	+	18707121	18708284	0	1	1163,	0,
Chr01	18827545	18829026	TCONS_00003153	0	+	18827545	18829026	0	1	1481,	0,
Chr01	18838240	18838846	TCONS_00011458	0	-	18838240	18838846	0	1	606,	0,
Chr01	19006112	19008679	TCONS_00011464	0	-	19006112	19008679	0	2	1561,535,	0,2032,
Chr01	19006112	19007986	TCONS_00011463	0	-	19006112	19007986	0	1	1874,	0,
Chr01	19071364	19075117	TCONS_00003164	0	+	19071364	19075117	0	3	2914,150,517,	0,2995,3236,
Chr01	19166617	19167360	TCONS_00011488	0	-	19166617	19167360	0	1	743,	0,
Chr01	19221505	19230245	TCONS_00003187	0	+	19221505	19230245	0	2	449,8197,	0,543,
Chr01	19221519	19230245	TCONS_00003188	0	+	19221519	19230245	0	3	224,2902,948,	0,332,7778,
Chr01	19225935	19230286	TCONS_00011502	0	-	19225935	19230286	0	5	504,62,1686,277,991,	0,658,1184,2966,3360,
Chr01	19225935	19230286	TCONS_00011501	0	-	19225935	19230286	0	7	504,62,92,182,63,277,991,	0,658,1184,1897,2807,2966,3360,
Chr01	19225935	19230286	TCONS_00011500	0	-	19225935	19230286	0	4	504,2212,277,991,	0,658,2966,3360,
Chr01	19233426	19236215	TCONS_00011512	0	-	19233426	19236215	0	4	198,66,266,271,	0,1416,2176,2518,
Chr01	19233426	19236217	TCONS_00011513	0	-	19233426	19236217	0	4	198,66,243,273,	0,1416,2176,2518,
Chr01	19233673	19236215	TCONS_00011514	0	-	19233673	19236215	0	3	1235,186,271,	0,1929,2271,
Chr01	19233673	19236217	TCONS_00011515	0	-	19233673	19236217	0	3	1235,266,273,	0,1929,2271,
Chr01	19489037	19490391	TCONS_00011545	0	-	19489037	19490391	0	1	1354,	0,
Chr01	19497018	19499460	TCONS_00011547	0	-	19497018	19499460	0	1	2442,	0,
Chr01	19509029	19510340	TCONS_00003225	0	+	19509029	19510340	0	1	1311,	0,
Chr01	19518983	19520233	TCONS_00003226	0	+	19518983	19520233	0	1	1250,	0,
Chr01	19656853	19668799	TCONS_00011570	0	-	19656853	19668799	0	6	513,76,2880,3474,2863,1593,	0,690,842,3801,7465,10353,
Chr01	19673880	19675837	TCONS_00003241	0	+	19673880	19675837	0	3	471,197,366,	0,562,1591,
Chr01	19673880	19675837	TCONS_00003240	0	+	19673880	19675837	0	2	471,1395,	0,562,
Chr01	19673880	19675837	TCONS_00003239	0	+	19673880	19675837	0	3	471,159,366,	0,562,1591,
Chr01	19673899	19675837	TCONS_00003242	0	+	19673899	19675837	0	2	452,1321,	0,617,
Chr01	19764007	19764912	TCONS_00011588	0	-	19764007	19764912	0	1	905,	0,
Chr01	19795866	19796246	TCONS_00011600	0	-	19795866	19796246	0	1	380,	0,
Chr01	19795871	19796245	TCONS_00003248	0	+	19795871	19796245	0	1	374,	0,
Chr01	19848759	19860623	TCONS_00003262	0	+	19848759	19860623	0	4	333,1669,72,1538,	0,8162,10140,10326,
Chr01	19892618	19894534	TCONS_00011617	0	-	19892618	19894534	0	2	1411,396,	0,1520,
Chr01	19898505	19899912	TCONS_00003269	0	+	19898505	19899912	0	1	1407,	0,
Chr01	19900034	19900324	TCONS_00003270	0	+	19900034	19900324	0	1	290,	0,
Chr01	19901089	19902419	TCONS_00003271	0	+	19901089	19902419	0	1	1330,	0,
Chr01	19902566	19902714	TCONS_00011622	0	-	19902566	19902714	0	1	148,	0,
Chr01	19902983	19903633	TCONS_00011623	0	-	19902983	19903633	0	1	650,	0,
Chr01	19904710	19905104	TCONS_00011624	0	-	19904710	19905104	0	1	394,	0,
Chr01	19904715	19905097	TCONS_00003273	0	+	19904715	19905097	0	1	382,	0,
Chr01	19929405	19939868	TCONS_00011626	0	-	19929405	19939868	0	2	1579,2651,	0,7812,
Chr01	19929405	19939868	TCONS_00011627	0	-	19929405	19939868	0	2	8887,403,	0,10060,
Chr01	20075364	20076084	TCONS_00003289	0	+	20075364	20076084	0	1	720,	0,
Chr01	20089613	20092183	TCONS_00011633	0	-	20089613	20092183	0	2	1731,347,	0,2223,
Chr01	20257249	20257518	TCONS_00003318	0	+	20257249	20257518	0	1	269,	0,
Chr01	20263565	20264576	TCONS_00011640	0	-	20263565	20264576	0	2	883,41,	0,970,
Chr01	20452585	20453379	TCONS_00011664	0	-	20452585	20453379	0	1	794,	0,
Chr01	20494555	20494813	TCONS_00011671	0	-	20494555	20494813	0	1	258,	0,
Chr01	20498115	20498477	TCONS_00011672	0	-	20498115	20498477	0	1	362,	0,
Chr01	20725418	20737061	TCONS_00003376	0	+	20725418	20737061	0	2	1156,10330,	0,1313,
Chr01	20789237	20789463	TCONS_00011726	0	-	20789237	20789463	0	1	226,	0,
Chr01	20858940	20866394	TCONS_00011734	0	-	20858940	20866394	0	5	572,137,140,176,5909,	0,772,992,1296,1545,
Chr01	20897638	20899153	TCONS_00003384	0	+	20897638	20899153	0	1	1515,	0,
Chr01	20930860	20931964	TCONS_00003385	0	+	20930860	20931964	0	1	1104,	0,
Chr01	20941100	20946338	TCONS_00003394	0	+	20941100	20946338	0	6	374,113,75,438,288,1075,	0,513,1540,2267,2774,4163,
Chr01	20941100	20946338	TCONS_00003393	0	+	20941100	20946338	0	6	374,1102,197,115,288,1075,	0,513,2267,2590,2774,4163,
Chr01	20941100	20946338	TCONS_00003391	0	+	20941100	20946338	0	6	374,113,75,438,288,1461,	0,513,1540,2267,2774,3777,
Chr01	20941100	20946338	TCONS_00003388	0	+	20941100	20946338	0	6	374,113,75,197,80,2464,	0,513,1540,2267,2625,2774,
Chr01	20941100	20946338	TCONS_00003392	0	+	20941100	20946338	0	3	374,2549,1075,	0,513,4163,
Chr01	20941100	20946338	TCONS_00003390	0	+	20941100	20946338	0	2	374,4725,	0,513,
Chr01	20941100	20946338	TCONS_00003389	0	+	20941100	20946338	0	5	374,1102,197,115,2464,	0,513,2267,2590,2774,
Chr01	20949539	20956749	TCONS_00003399	0	+	20949539	20956749	0	9	75,267,87,254,80,697,276,115,37,	0,143,488,1804,2358,2660,3438,5255,7173,
Chr01	20951101	20956749	TCONS_00003406	0	+	20951101	20956749	0	5	496,697,276,115,37,	0,1098,1876,3693,5611,
Chr01	20951101	20956749	TCONS_00003407	0	+	20951101	20956749	0	2	3808,37,	0,5611,
Chr01	20966249	20967514	TCONS_00011742	0	-	20966249	20967514	0	2	967,180,	0,1085,
Chr01	20994409	20995018	TCONS_00011750	0	-	20994409	20995018	0	1	609,	0,
Chr01	21032231	21034882	TCONS_00011751	0	-	21032231	21034882	0	1	2651,	0,
Chr01	21041312	21045157	TCONS_00003418	0	+	21041312	21045157	0	3	1203,71,921,	0,1957,2924,
Chr01	21041312	21045157	TCONS_00003419	0	+	21041312	21045157	0	1	3845,	0,
Chr01	21041342	21045157	TCONS_00003420	0	+	21041342	21045157	0	3	900,949,921,	0,1049,2894,
Chr01	21041346	21045157	TCONS_00003421	0	+	21041346	21045157	0	2	1169,1888,	0,1923,
Chr01	21068956	21069559	TCONS_00003425	0	+	21068956	21069559	0	1	603,	0,
Chr01	21069203	21070209	TCONS_00011753	0	-	21069203	21070209	0	1	1006,	0,
Chr01	21071970	21073932	TCONS_00011754	0	-	21071970	21073932	0	1	1962,	0,
Chr01	21076213	21076700	TCONS_00003427	0	+	21076213	21076700	0	1	487,	0,
Chr01	21079043	21079813	TCONS_00011756	0	-	21079043	21079813	0	1	770,	0,
Chr01	21082524	21092058	TCONS_00011762	0	-	21082524	21092058	0	1	9534,	0,
Chr01	21094080	21095290	TCONS_00011763	0	-	21094080	21095290	0	1	1210,	0,
Chr01	21109577	21110321	TCONS_00003433	0	+	21109577	21110321	0	1	744,	0,
Chr01	21161993	21163045	TCONS_00011764	0	-	21161993	21163045	0	1	1052,	0,
Chr01	21163787	21164814	TCONS_00011765	0	-	21163787	21164814	0	1	1027,	0,
Chr01	21406074	21410450	TCONS_00003441	0	+	21406074	21410450	0	2	83,943,	0,3433,
Chr01	21406078	21408706	TCONS_00003442	0	+	21406078	21408706	0	1	2628,	0,
Chr01	21468022	21473039	TCONS_00003455	0	+	21468022	21473039	0	4	533,2020,112,1693,	0,609,2811,3324,
Chr01	21504093	21508027	TCONS_00011790	0	-	21504093	21508027	0	4	1134,169,454,234,	0,1908,2195,3700,
Chr01	21505240	21508027	TCONS_00011791	0	-	21505240	21508027	0	3	930,454,234,	0,1048,2553,
Chr01	21571827	21572652	TCONS_00011797	0	-	21571827	21572652	0	1	825,	0,
Chr01	21574725	21575520	TCONS_00003464	0	+	21574725	21575520	0	1	795,	0,
Chr01	21598694	21602854	TCONS_00011803	0	-	21598694	21602854	0	4	798,455,74,1,	0,1526,2379,4159,
Chr01	21598694	21602830	TCONS_00011802	0	-	21598694	21602830	0	4	798,455,73,5,	0,1526,2379,4131,
Chr01	21598694	21606260	TCONS_00011804	0	-	21598694	21606260	0	5	798,455,73,90,215,	0,1526,2379,4159,7351,
Chr01	21658376	21659820	TCONS_00003474	0	+	21658376	21659820	0	1	1444,	0,
Chr01	21660901	21661343	TCONS_00003475	0	+	21660901	21661343	0	1	442,	0,
Chr01	21771838	21775978	TCONS_00003483	0	+	21771838	21775978	0	2	3203,186,	0,3954,
Chr01	21784211	21786971	TCONS_00003486	0	+	21784211	21786971	0	3	260,1798,434,	0,360,2326,
Chr01	22010856	22012182	TCONS_00011871	0	-	22010856	22012182	0	2	115,1181,	0,145,
Chr01	22043538	22044883	TCONS_00003520	0	+	22043538	22044883	0	2	164,998,	0,347,
Chr01	22086554	22094150	TCONS_00003530	0	+	22086554	22094150	0	2	3337,3684,	0,3912,
Chr01	22159372	22160159	TCONS_00011889	0	-	22159372	22160159	0	1	787,	0,
Chr01	22160302	22161079	TCONS_00011890	0	-	22160302	22161079	0	1	777,	0,
Chr01	22165671	22166111	TCONS_00011891	0	-	22165671	22166111	0	1	440,	0,
Chr01	22250213	22253701	TCONS_00011904	0	-	22250213	22253701	0	3	2253,104,125,	0,3184,3363,
Chr01	22250213	22254238	TCONS_00011905	0	-	22250213	22254238	0	3	2253,103,663,	0,3184,3362,
Chr01	22298141	22301179	TCONS_00011909	0	-	22298141	22301179	0	5	752,64,104,87,574,	0,949,1874,2244,2464,
Chr01	22471420	22479045	TCONS_00003618	0	+	22471420	22479045	0	2	518,258,	0,7367,
Chr01	22472508	22475452	TCONS_00003619	0	+	22472508	22475452	0	1	2944,	0,
Chr01	22479663	22480349	TCONS_00003620	0	+	22479663	22480349	0	1	686,	0,
Chr01	22483254	22484195	TCONS_00003621	0	+	22483254	22484195	0	1	941,	0,
Chr01	22484254	22484552	TCONS_00003622	0	+	22484254	22484552	0	1	298,	0,
Chr01	22484692	22485212	TCONS_00003623	0	+	22484692	22485212	0	1	520,	0,
Chr01	22489441	22490802	TCONS_00011925	0	-	22489441	22490802	0	1	1361,	0,
Chr01	22489452	22492131	TCONS_00003625	0	+	22489452	22492131	0	3	311,1068,233,	0,345,2446,
Chr01	22576745	22584315	TCONS_00011937	0	-	22576745	22584315	0	4	1237,3834,43,643,	0,1646,6434,6927,
Chr01	22576745	22583213	TCONS_00011935	0	-	22576745	22583213	0	4	1171,1065,2638,34,	0,1646,2842,6434,
Chr01	22576745	22584315	TCONS_00011936	0	-	22576745	22584315	0	4	1171,3834,281,286,	0,1646,6927,7284,
Chr01	22591864	22596472	TCONS_00003632	0	+	22591864	22596472	0	1	4608,	0,
Chr01	22591866	22599421	TCONS_00003633	0	+	22591866	22599421	0	3	309,132,900,	0,6171,6655,
Chr01	22656633	22657441	TCONS_00003635	0	+	22656633	22657441	0	1	808,	0,
Chr01	22935111	22935972	TCONS_00011982	0	-	22935111	22935972	0	1	861,	0,
Chr01	22997704	23000472	TCONS_00003670	0	+	22997704	23000472	0	2	1015,757,	0,2011,
Chr01	23002149	23010111	TCONS_00003672	0	+	23002149	23010111	0	10	1040,790,80,54,60,151,65,152,165,516,	0,1396,2349,2668,2992,3237,6427,6802,7194,7446,
Chr01	23002150	23010111	TCONS_00003673	0	+	23002150	23010111	0	12	1039,56,112,126,80,54,60,151,65,357,162,516,	0,1395,1536,2059,2348,2667,2991,3236,6426,6596,7196,7445,
Chr01	23002151	23010111	TCONS_00003674	0	+	23002151	23010111	0	12	1038,56,29,126,80,54,88,151,65,357,162,516,	0,1394,1527,2058,2347,2666,2990,3235,6425,6595,7195,7444,
Chr01	23002151	23010111	TCONS_00003676	0	+	23002151	23010111	0	11	1038,29,126,80,54,60,151,65,357,162,516,	0,1527,2058,2347,2666,2990,3235,6425,6595,7195,7444,
Chr01	23002151	23010111	TCONS_00003675	0	+	23002151	23010111	0	10	1038,790,80,54,135,151,65,357,162,516,	0,1394,2347,2666,2990,3235,6425,6595,7195,7444,
Chr01	23002162	23010111	TCONS_00003678	0	+	23002162	23010111	0	12	1027,162,126,80,54,60,151,65,357,162,82,345,	0,1383,2047,2336,2655,2979,3224,6414,6584,7184,7433,7604,
Chr01	23002163	23010111	TCONS_00003680	0	+	23002163	23010111	0	11	1026,56,649,80,54,88,151,65,357,162,516,	0,1382,1523,2335,2654,2978,3223,6413,6583,7183,7432,
Chr01	23002163	23010111	TCONS_00003679	0	+	23002163	23010111	0	10	1026,790,80,54,60,151,65,357,162,516,	0,1382,2335,2654,2978,3223,6413,6583,7183,7432,
Chr01	23002490	23010111	TCONS_00003682	0	+	23002490	23010111	0	10	699,790,80,54,88,151,65,382,162,516,	0,1055,2008,2327,2651,2896,6086,6231,6856,7105,
Chr01	23002490	23010111	TCONS_00003681	0	+	23002490	23010111	0	8	699,790,80,54,88,3255,162,516,	0,1055,2008,2327,2651,2896,6856,7105,
Chr01	23010981	23012431	TCONS_00003689	0	+	23010981	23012431	0	1	1450,	0,
Chr01	23024302	23028627	TCONS_00003700	0	+	23024302	23028627	0	3	1890,128,1548,	0,2446,2777,
Chr01	23028993	23031972	TCONS_00003701	0	+	23028993	23031972	0	4	1340,90,427,670,	0,1422,1686,2309,
Chr01	23076402	23079228	TCONS_00012005	0	-	23076402	23079228	0	2	1509,191,	0,2635,
Chr01	23133147	23136004	TCONS_00003718	0	+	23133147	23136004	0	3	823,225,1152,	0,913,1705,
Chr01	23133147	23136004	TCONS_00003717	0	+	23133147	23136004	0	2	823,1944,	0,913,
Chr01	23138135	23139096	TCONS_00012008	0	-	23138135	23139096	0	1	961,	0,
Chr01	23141304	23142299	TCONS_00003721	0	+	23141304	23142299	0	1	995,	0,
Chr01	23253057	23254503	TCONS_00012024	0	-	23253057	23254503	0	1	1446,	0,
Chr01	23279300	23281444	TCONS_00003737	0	+	23279300	23281444	0	1	2144,	0,
Chr01	23303626	23305558	TCONS_00003739	0	+	23303626	23305558	0	1	1932,	0,
Chr01	23312984	23314585	TCONS_00003740	0	+	23312984	23314585	0	1	1601,	0,
Chr01	23318619	23319355	TCONS_00012030	0	-	23318619	23319355	0	1	736,	0,
Chr01	23550593	23557747	TCONS_00003773	0	+	23550593	23557747	0	2	285,4981,	0,2173,
Chr01	23915554	23915716	TCONS_00003820	0	+	23915554	23915716	0	1	162,	0,
Chr01	23972092	23973050	TCONS_00003823	0	+	23972092	23973050	0	1	958,	0,
Chr01	23973133	23974885	TCONS_00003824	0	+	23973133	23974885	0	1	1752,	0,
Chr01	23981943	23982561	TCONS_00012124	0	-	23981943	23982561	0	1	618,	0,
Chr01	23983157	23983888	TCONS_00012125	0	-	23983157	23983888	0	1	731,	0,
Chr01	24021147	24021625	TCONS_00012134	0	-	24021147	24021625	0	1	478,	0,
Chr01	24099996	24101812	TCONS_00012150	0	-	24099996	24101812	0	3	737,81,146,	0,1180,1670,
Chr01	24124218	24126672	TCONS_00012157	0	-	24124218	24126672	0	1	2454,	0,
Chr01	24125746	24126892	TCONS_00003859	0	+	24125746	24126892	0	1	1146,	0,
Chr01	24133507	24134310	TCONS_00012159	0	-	24133507	24134310	0	1	803,	0,
Chr01	24134422	24136542	TCONS_00012161	0	-	24134422	24136542	0	1	2120,	0,
Chr01	24213029	24217618	TCONS_00012164	0	-	24213029	24217618	0	1	4589,	0,
Chr01	24237580	24242579	TCONS_00003893	0	+	24237580	24242579	0	6	3079,80,87,105,81,81,	0,3246,3617,3904,4763,4918,
Chr01	24256636	24257920	TCONS_00012169	0	-	24256636	24257920	0	1	1284,	0,
Chr01	24305117	24305836	TCONS_00003916	0	+	24305117	24305836	0	1	719,	0,
Chr01	24309226	24312221	TCONS_00003928	0	+	24309226	24312221	0	3	266,59,1068,	0,623,1927,
Chr01	24658462	24661189	TCONS_00012217	0	-	24658462	24661189	0	3	468,117,1518,	0,1008,1209,
Chr01	24658462	24661189	TCONS_00012215	0	-	24658462	24661189	0	3	1125,1164,267,	0,1209,2460,
Chr01	24740875	24744224	TCONS_00003992	0	+	24740875	24744224	0	5	714,1248,43,214,729,	0,800,2135,2293,2620,
Chr01	24748203	24751621	TCONS_00003993	0	+	24748203	24751621	0	1	3418,	0,
Chr01	24748278	24751621	TCONS_00003994	0	+	24748278	24751621	0	2	560,1362,	0,1981,
Chr01	24755756	24756415	TCONS_00003995	0	+	24755756	24756415	0	1	659,	0,
Chr01	24759097	24760350	TCONS_00003997	0	+	24759097	24760350	0	1	1253,	0,
Chr01	24766837	24771356	TCONS_00004000	0	+	24766837	24771356	0	2	146,4270,	0,249,
Chr01	24784004	24785959	TCONS_00004001	0	+	24784004	24785959	0	1	1955,	0,
Chr01	24799188	24799476	TCONS_00004002	0	+	24799188	24799476	0	1	288,	0,
Chr01	24800157	24800421	TCONS_00004003	0	+	24800157	24800421	0	1	264,	0,
Chr01	24800529	24800865	TCONS_00004004	0	+	24800529	24800865	0	1	336,	0,
Chr01	24852822	24854471	TCONS_00012251	0	-	24852822	24854471	0	1	1649,	0,
Chr01	24853748	24854816	TCONS_00004006	0	+	24853748	24854816	0	1	1068,	0,
Chr01	24901516	24907671	TCONS_00012257	0	-	24901516	24907671	0	2	4821,1037,	0,5118,
Chr01	24901516	24907671	TCONS_00012256	0	-	24901516	24907671	0	1	6155,	0,
Chr01	24934667	24937736	TCONS_00012258	0	-	24934667	24937736	0	1	3069,	0,
Chr01	24943023	24953373	TCONS_00012259	0	-	24943023	24953373	0	2	2653,2974,	0,7376,
Chr01	24954773	24956847	TCONS_00012262	0	-	24954773	24956847	0	2	1059,773,	0,1301,
Chr01	24954773	24956927	TCONS_00012263	0	-	24954773	24956927	0	1	2154,	0,
Chr01	24988198	24990423	TCONS_00012264	0	-	24988198	24990423	0	1	2225,	0,
Chr01	25071608	25074631	TCONS_00004042	0	+	25071608	25074631	0	5	255,136,82,117,863,	0,1429,1657,1880,2160,
Chr01	25071671	25074631	TCONS_00004043	0	+	25071671	25074631	0	4	1502,82,117,863,	0,1594,1817,2097,
Chr01	25071687	25074631	TCONS_00004044	0	+	25071687	25074631	0	5	176,126,82,117,863,	0,1360,1578,1801,2081,
Chr01	25194256	25196547	TCONS_00004071	0	+	25194256	25196547	0	2	270,1241,	0,1050,
Chr01	25234658	25237462	TCONS_00004079	0	+	25234658	25237462	0	2	212,2462,	0,342,
Chr01	25316031	25317006	TCONS_00012325	0	-	25316031	25317006	0	1	975,	0,
Chr01	25343234	25346480	TCONS_00012327	0	-	25343234	25346480	0	3	2713,121,231,	0,2806,3015,
Chr01	25471241	25471704	TCONS_00004099	0	+	25471241	25471704	0	1	463,	0,
Chr01	25482841	25483473	TCONS_00012363	0	-	25482841	25483473	0	1	632,	0,
Chr01	25484868	25486853	TCONS_00012366	0	-	25484868	25486853	0	1	1985,	0,
Chr01	25534575	25539589	TCONS_00004115	0	+	25534575	25539589	0	2	551,3615,	0,1399,
Chr01	25794637	25804283	TCONS_00004148	0	+	25794637	25804283	0	10	316,188,86,642,605,4305,80,112,108,665,	0,560,871,1035,1753,2460,7308,7756,7983,8981,
Chr01	25858599	25858907	TCONS_00012458	0	-	25858599	25858907	0	1	308,	0,
Chr01	25859560	25860023	TCONS_00012459	0	-	25859560	25860023	0	1	463,	0,
Chr01	25860349	25860614	TCONS_00012460	0	-	25860349	25860614	0	1	265,	0,
Chr01	25894699	25894966	TCONS_00004175	0	+	25894699	25894966	0	1	267,	0,
Chr01	25988254	25989140	TCONS_00012481	0	-	25988254	25989140	0	1	886,	0,
Chr01	26183367	26183594	TCONS_00012537	0	-	26183367	26183594	0	1	227,	0,
Chr01	26267863	26270933	TCONS_00012551	0	-	26267863	26270933	0	2	2784,211,	0,2859,
Chr01	26267863	26270946	TCONS_00012552	0	-	26267863	26270946	0	2	2761,224,	0,2859,
Chr01	26279178	26282657	TCONS_00012557	0	-	26279178	26282657	0	5	368,1105,190,121,309,	0,456,2230,2510,3170,
Chr01	26279178	26282653	TCONS_00012555	0	-	26279178	26282653	0	5	368,498,1343,124,305,	0,456,1077,2510,3170,
Chr01	26279178	26282657	TCONS_00012558	0	-	26279178	26282657	0	5	368,1105,190,124,309,	0,456,2230,2510,3170,
Chr01	26279178	26282657	TCONS_00012556	0	-	26279178	26282657	0	4	368,1105,190,969,	0,456,2230,2510,
Chr01	26279178	26282657	TCONS_00012559	0	-	26279178	26282657	0	4	368,1964,121,711,	0,456,2510,2768,
Chr01	26324916	26326208	TCONS_00012567	0	-	26324916	26326208	0	1	1292,	0,
Chr01	26360503	26368723	TCONS_00004252	0	+	26360503	26368723	0	4	325,222,1153,505,	0,2792,5548,7715,
Chr01	26360696	26368723	TCONS_00004254	0	+	26360696	26368723	0	2	132,5428,	0,2599,
Chr01	26360911	26361614	TCONS_00004255	0	+	26360911	26361614	0	1	703,	0,
Chr01	26361936	26362910	TCONS_00004256	0	+	26361936	26362910	0	1	974,	0,
Chr01	26380004	26385580	TCONS_00012569	0	-	26380004	26385580	0	2	4734,599,	0,4977,
Chr01	26393057	26393406	TCONS_00012573	0	-	26393057	26393406	0	1	349,	0,
Chr01	26394887	26395513	TCONS_00012574	0	-	26394887	26395513	0	1	626,	0,
Chr01	26609748	26614185	TCONS_00004320	0	+	26609748	26614185	0	6	283,55,88,341,180,1733,	0,1451,1874,2069,2453,2704,
Chr01	26609933	26614185	TCONS_00004321	0	+	26609933	26614185	0	4	98,511,564,1733,	0,1266,1884,2519,
Chr01	26609935	26614185	TCONS_00004322	0	+	26609935	26614185	0	6	96,55,88,75,34,1733,	0,1264,1687,1882,2412,2517,
Chr01	26610439	26614185	TCONS_00004323	0	+	26610439	26614185	0	6	620,55,87,75,34,1733,	0,760,1183,1378,1908,2013,
Chr01	26610600	26614185	TCONS_00004324	0	+	26610600	26614185	0	6	459,55,88,75,34,1733,	0,599,1022,1217,1747,1852,
Chr01	26613597	26617274	TCONS_00012592	0	-	26613597	26617274	0	4	1338,505,89,680,	0,2312,2859,2997,
Chr01	26620608	26627260	TCONS_00004329	0	+	26620608	26627260	0	3	521,1746,664,	0,3106,5988,
Chr01	26665532	26667092	TCONS_00004355	0	+	26665532	26667092	0	1	1560,	0,
Chr01	26677477	26701511	TCONS_00012601	0	-	26677477	26701511	0	5	914,135,78,19558,3037,	0,993,1184,1341,20997,
Chr01	26677477	26701511	TCONS_00012598	0	-	26677477	26701511	0	9	914,269,18154,113,62,51,199,62,669,	0,993,1341,19991,20837,20997,21850,23191,23365,
Chr01	26677477	26700614	TCONS_00012597	0	-	26677477	26700614	0	9	914,135,78,119,66,113,62,51,1287,	0,993,1184,1341,19429,19991,20837,20997,21850,
Chr01	26677477	26701511	TCONS_00012599	0	-	26677477	26701511	0	7	914,135,78,19558,51,199,669,	0,993,1184,1341,20997,21850,23365,
Chr01	26677477	26701511	TCONS_00012600	0	-	26677477	26701511	0	9	914,135,36,18154,113,62,51,199,669,	0,993,1226,1341,19991,20837,20997,21850,23365,
Chr01	26704172	26713290	TCONS_00012608	0	-	26704172	26713290	0	6	2405,90,66,68,76,5437,	0,2953,3130,3284,3489,3681,
Chr01	26760877	26761139	TCONS_00004364	0	+	26760877	26761139	0	1	262,	0,
Chr01	26784822	26790348	TCONS_00012618	0	-	26784822	26790348	0	2	372,85,	0,5441,
Chr01	26785768	26790348	TCONS_00012619	0	-	26785768	26790348	0	1	4580,	0,
Chr01	26851791	26853204	TCONS_00004368	0	+	26851791	26853204	0	1	1413,	0,
Chr01	26853517	26865701	TCONS_00012635	0	-	26853517	26865701	0	5	1343,398,243,122,9507,	0,1515,2017,2433,2677,
Chr01	26853517	26865701	TCONS_00012636	0	-	26853517	26865701	0	5	1343,398,67,122,9507,	0,1515,2017,2433,2677,
Chr01	26935266	26945754	TCONS_00012659	0	-	26935266	26945754	0	10	325,241,81,108,120,168,87,1176,154,5783,	0,609,930,1410,1630,2107,2365,3102,4385,4705,
Chr01	26938631	26945729	TCONS_00012661	0	-	26938631	26945729	0	4	913,154,201,4465,	0,1020,1340,2633,
Chr01	27077418	27082776	TCONS_00012696	0	-	27077418	27082776	0	6	593,245,85,118,756,2069,	0,1184,2048,2225,2421,3289,
Chr01	27077418	27082776	TCONS_00012697	0	-	27077418	27082776	0	5	1429,85,322,83,2069,	0,2048,2225,3094,3289,
Chr01	27077418	27082776	TCONS_00012695	0	-	27077418	27082776	0	4	593,1993,1215,702,	0,1184,3289,4656,
Chr01	27077418	27082776	TCONS_00012698	0	-	27077418	27082776	0	5	593,1159,756,121,702,	0,1184,2421,3289,4656,
Chr01	27092552	27098494	TCONS_00004417	0	+	27092552	27098494	0	2	481,4218,	0,1724,
Chr01	27098732	27101283	TCONS_00012704	0	-	27098732	27101283	0	3	130,977,277,	0,1179,2274,
Chr01	27236751	27237631	TCONS_00012729	0	-	27236751	27237631	0	1	880,	0,
Chr01	27321681	27324963	TCONS_00004456	0	+	27321681	27324963	0	3	323,79,1567,	0,423,1715,
Chr01	27321733	27323630	TCONS_00012736	0	-	27321733	27323630	0	3	271,79,234,	0,371,1663,
Chr01	27322312	27324963	TCONS_00004457	0	+	27322312	27324963	0	1	2651,	0,
Chr01	27384780	27387101	TCONS_00012755	0	-	27384780	27387101	0	4	708,121,76,377,	0,988,1699,1944,
Chr01	27384780	27385800	TCONS_00012754	0	-	27384780	27385800	0	2	711,32,	0,988,
Chr01	27436334	27438299	TCONS_00004472	0	+	27436334	27438299	0	2	1742,122,	0,1843,
Chr01	27466211	27467867	TCONS_00004484	0	+	27466211	27467867	0	2	342,1204,	0,452,
Chr01	27507837	27515627	TCONS_00004501	0	+	27507837	27515627	0	2	386,7299,	0,491,
Chr01	27507838	27527430	TCONS_00004504	0	+	27507838	27527430	0	3	385,219,6023,	0,490,13569,
Chr01	27508894	27512716	TCONS_00012767	0	-	27508894	27512716	0	3	1592,196,1767,	0,1768,2055,
Chr01	27508894	27512716	TCONS_00012768	0	-	27508894	27512716	0	4	1592,392,764,661,	0,1795,2318,3161,
Chr01	27516192	27516917	TCONS_00004508	0	+	27516192	27516917	0	1	725,	0,
Chr01	27517162	27517788	TCONS_00004509	0	+	27517162	27517788	0	1	626,	0,
Chr01	27665903	27666322	TCONS_00004541	0	+	27665903	27666322	0	1	419,	0,
Chr01	27666945	27672392	TCONS_00012801	0	-	27666945	27672392	0	7	674,102,1203,368,104,100,588,	0,769,1057,2565,4086,4272,4859,
Chr01	27666945	27672392	TCONS_00012800	0	-	27666945	27672392	0	7	682,102,1203,368,104,100,588,	0,769,1057,2565,4086,4272,4859,
Chr01	27666945	27671133	TCONS_00012796	0	-	27666945	27671133	0	5	682,102,1230,368,102,	0,769,1030,2565,4086,
Chr01	27666945	27672373	TCONS_00012798	0	-	27666945	27672373	0	6	674,102,1903,104,100,569,	0,769,1030,4086,4272,4859,
Chr01	27699201	27700769	TCONS_00004543	0	+	27699201	27700769	0	1	1568,	0,
Chr01	27831567	27835645	TCONS_00012826	0	-	27831567	27835645	0	3	1449,93,2276,	0,1623,1802,
Chr01	27841271	27848362	TCONS_00004563	0	+	27841271	27848362	0	7	572,44,79,3064,78,905,1790,	0,668,787,950,4110,4311,5301,
Chr01	27843052	27848362	TCONS_00004573	0	+	27843052	27848362	0	6	1603,88,81,77,136,2415,	0,1734,2152,2330,2530,2895,
Chr01	27918352	27919854	TCONS_00004580	0	+	27918352	27919854	0	1	1502,	0,
Chr01	27974108	27978079	TCONS_00012849	0	-	27974108	27978079	0	2	1055,2845,	0,1126,
Chr01	28019229	28021724	TCONS_00012866	0	-	28019229	28021724	0	1	2495,	0,
Chr01	28090119	28096885	TCONS_00004608	0	+	28090119	28096885	0	4	589,4725,81,1097,	0,720,5513,5669,
Chr01	28090243	28096885	TCONS_00004612	0	+	28090243	28096885	0	4	465,1260,3103,710,	0,596,2442,5932,
Chr01	28163982	28166309	TCONS_00012881	0	-	28163982	28166309	0	2	1017,342,	0,1985,
Chr01	28251982	28252283	TCONS_00012902	0	-	28251982	28252283	0	1	301,	0,
Chr01	28270685	28271858	TCONS_00012903	0	-	28270685	28271858	0	3	685,212,78,	0,803,1095,
Chr01	28400099	28400867	TCONS_00012917	0	-	28400099	28400867	0	1	768,	0,
Chr01	28425094	28425867	TCONS_00004694	0	+	28425094	28425867	0	1	773,	0,
Chr01	28427218	28427564	TCONS_00004696	0	+	28427218	28427564	0	1	346,	0,
Chr01	28486190	28488605	TCONS_00012957	0	-	28486190	28488605	0	2	1003,230,	0,2185,
Chr01	28486190	28488560	TCONS_00012956	0	-	28486190	28488560	0	1	2370,	0,
Chr01	28494999	28495661	TCONS_00004702	0	+	28494999	28495661	0	1	662,	0,
Chr01	28514217	28514994	TCONS_00012960	0	-	28514217	28514994	0	1	777,	0,
Chr01	28545966	28551677	TCONS_00012964	0	-	28545966	28551677	0	3	1042,212,4160,	0,1188,1551,
Chr01	28545966	28551696	TCONS_00012969	0	-	28545966	28551696	0	5	1042,1191,892,1256,241,	0,1188,2875,3989,5489,
Chr01	28545966	28551679	TCONS_00012967	0	-	28545966	28551679	0	4	1042,2579,1256,224,	0,1188,3989,5489,
Chr01	28545966	28551696	TCONS_00012970	0	-	28545966	28551696	0	6	1042,212,828,336,1276,241,	0,1188,1551,3431,3969,5489,
Chr01	28545966	28551679	TCONS_00012965	0	-	28545966	28551679	0	5	1042,212,828,1276,224,	0,1188,1551,3969,5489,
Chr01	28545966	28551657	TCONS_00012963	0	-	28545966	28551657	0	4	3767,295,272,202,	0,3969,4973,5489,
Chr01	28545966	28551744	TCONS_00012971	0	-	28545966	28551744	0	3	1042,4057,289,	0,1188,5489,
Chr01	28545966	28551692	TCONS_00012968	0	-	28545966	28551692	0	5	1400,828,892,1276,237,	0,1551,2875,3969,5489,
Chr01	28545966	28551679	TCONS_00012966	0	-	28545966	28551679	0	4	1042,1191,2429,224,	0,1188,2816,5489,
Chr01	28626417	28627069	TCONS_00012982	0	-	28626417	28627069	0	1	652,	0,
Chr01	28651524	28659051	TCONS_00004738	0	+	28651524	28659051	0	6	205,655,211,91,1555,2845,	0,397,1719,2075,2255,4682,
Chr01	28792310	28794154	TCONS_00004757	0	+	28792310	28794154	0	1	1844,	0,
Chr01	28838298	28841869	TCONS_00004760	0	+	28838298	28841869	0	4	488,120,70,1338,	0,608,819,2233,
Chr01	28984598	28991193	TCONS_00004788	0	+	28984598	28991193	0	6	384,105,59,82,1135,425,	0,524,1286,1486,1702,6170,
Chr01	29056470	29058472	TCONS_00013065	0	-	29056470	29058472	0	1	2002,	0,
Chr01	29057753	29059341	TCONS_00004803	0	+	29057753	29059341	0	1	1588,	0,
Chr01	29095902	29096492	TCONS_00004807	0	+	29095902	29096492	0	1	590,	0,
Chr01	29172569	29179276	TCONS_00013088	0	-	29172569	29179276	0	3	4308,1415,798,	0,4394,5909,
Chr01	29200173	29202031	TCONS_00013105	0	-	29200173	29202031	0	1	1858,	0,
Chr01	29202314	29203200	TCONS_00013106	0	-	29202314	29203200	0	1	886,	0,
Chr01	29285682	29286960	TCONS_00004845	0	+	29285682	29286960	0	4	4,117,44,439,	0,84,289,839,
Chr01	29314215	29315538	TCONS_00013138	0	-	29314215	29315538	0	1	1323,	0,
Chr01	29344580	29348099	TCONS_00013146	0	-	29344580	29348099	0	4	389,243,704,310,	0,486,1972,3209,
Chr01	29344580	29347917	TCONS_00013143	0	-	29344580	29347917	0	3	389,243,128,	0,486,3209,
Chr01	29344580	29348091	TCONS_00013145	0	-	29344580	29348091	0	3	389,2190,302,	0,486,3209,
Chr01	29344580	29348077	TCONS_00013144	0	-	29344580	29348077	0	3	389,243,1010,	0,486,2487,
Chr01	29344580	29348099	TCONS_00013147	0	-	29344580	29348099	0	2	389,3033,	0,486,
Chr01	29360815	29362176	TCONS_00004869	0	+	29360815	29362176	0	1	1361,	0,
Chr01	29675089	29679089	TCONS_00013198	0	-	29675089	29679089	0	4	889,845,61,184,	0,1951,2895,3816,
Chr01	29675089	29679070	TCONS_00013196	0	-	29675089	29679070	0	2	2001,1304,	0,2677,
Chr01	29675089	29679087	TCONS_00013197	0	-	29675089	29679087	0	3	2796,61,182,	0,2895,3816,
Chr01	29675089	29679070	TCONS_00013195	0	-	29675089	29679070	0	4	889,50,119,1086,	0,1951,2677,2895,
Chr01	29709178	29709875	TCONS_00004916	0	+	29709178	29709875	0	1	697,	0,
Chr01	29790437	29799437	TCONS_00004940	0	+	29790437	29799437	0	6	5394,153,96,14,48,678,	0,5503,5730,7556,7685,8322,
Chr01	29888730	29903168	TCONS_00013245	0	-	29888730	29903168	0	7	3747,520,132,149,1017,3223,927,	0,3843,4609,4849,5105,10185,13511,
Chr01	29888730	29903170	TCONS_00013248	0	-	29888730	29903170	0	3	4741,149,9335,	0,4849,5105,
Chr01	29916667	29927648	TCONS_00013262	0	-	29916667	29927648	0	8	2705,1947,1666,68,55,83,532,955,	0,2792,5281,7041,7201,7367,7926,10026,
Chr01	29916667	29927648	TCONS_00013259	0	-	29916667	29927648	0	5	3765,3092,1030,318,955,	0,3855,7041,8140,10026,
Chr01	29916667	29926680	TCONS_00013254	0	-	29916667	29926680	0	8	3765,3092,68,55,81,132,318,1349,	0,3855,7041,7201,7367,7926,8140,8664,
Chr01	29916667	29926680	TCONS_00013255	0	-	29916667	29926680	0	9	2705,973,3092,68,55,81,145,318,1349,	0,2792,3855,7041,7201,7367,7926,8140,8664,
Chr01	29916667	29926674	TCONS_00013253	0	-	29916667	29926674	0	8	3765,884,1670,68,55,81,145,1867,	0,3855,5277,7041,7201,7367,7926,8140,
Chr01	29916667	29926674	TCONS_00013251	0	-	29916667	29926674	0	8	3765,884,1670,68,55,81,132,1867,	0,3855,5277,7041,7201,7367,7926,8140,
Chr01	29916667	29927648	TCONS_00013260	0	-	29916667	29927648	0	7	3765,3092,215,81,145,122,2616,	0,3855,7041,7367,7926,8140,8365,
Chr01	29952112	29953779	TCONS_00013272	0	-	29952112	29953779	0	1	1667,	0,
Chr01	30016227	30025161	TCONS_00005007	0	+	30016227	30025161	0	3	624,74,1337,	0,6761,7597,
Chr01	30016435	30025161	TCONS_00005008	0	+	30016435	30025161	0	4	4169,2367,125,1126,	0,4260,7389,7600,
Chr01	30016468	30025161	TCONS_00005009	0	+	30016468	30025161	0	2	6618,1313,	0,7380,
Chr01	30029828	30035450	TCONS_00005011	0	+	30029828	30035450	0	6	275,200,211,154,2067,1758,	0,556,1125,1429,1703,3864,
Chr01	30029828	30035450	TCONS_00005014	0	+	30029828	30035450	0	6	756,211,154,120,236,1758,	0,1125,1429,1703,3534,3864,
Chr01	30048798	30050878	TCONS_00013295	0	-	30048798	30050878	0	2	1502,460,	0,1620,
Chr01	30053668	30060317	TCONS_00013299	0	-	30053668	30060317	0	2	4190,392,	0,6257,
Chr01	30121468	30125501	TCONS_00013310	0	-	30121468	30125501	0	2	369,359,	0,3674,
Chr01	30196558	30200826	TCONS_00005064	0	+	30196558	30200826	0	3	361,482,3036,	0,653,1232,
Chr01	30226523	30230398	TCONS_00005075	0	+	30226523	30230398	0	1	3875,	0,
Chr01	30239339	30240925	TCONS_00013322	0	-	30239339	30240925	0	1	1586,	0,
Chr01	30240452	30241515	TCONS_00005077	0	+	30240452	30241515	0	1	1063,	0,
Chr01	30291313	30293231	TCONS_00013344	0	-	30291313	30293231	0	1	1918,	0,
Chr01	30392055	30396553	TCONS_00005115	0	+	30392055	30396553	0	2	2370,1577,	0,2921,
Chr01	30392055	30396553	TCONS_00005118	0	+	30392055	30396553	0	5	678,104,390,338,1577,	0,1087,1281,2032,2921,
Chr01	30392055	30396553	TCONS_00005116	0	+	30392055	30396553	0	4	1191,390,644,1577,	0,1281,2032,2921,
Chr01	30396122	30397785	TCONS_00013351	0	-	30396122	30397785	0	1	1663,	0,
Chr01	30414056	30414738	TCONS_00013360	0	-	30414056	30414738	0	2	255,340,	0,342,
Chr01	30430297	30431910	TCONS_00013365	0	-	30430297	30431910	0	1	1613,	0,
Chr01	30440172	30447952	TCONS_00013370	0	-	30440172	30447952	0	3	4782,84,783,	0,6811,6997,
Chr01	30447447	30450146	TCONS_00005132	0	+	30447447	30450146	0	3	190,84,279,	0,2013,2420,
Chr01	30447447	30453099	TCONS_00005133	0	+	30447447	30453099	0	4	190,84,821,219,	0,2013,2883,5433,
Chr01	30661410	30662191	TCONS_00013403	0	-	30661410	30662191	0	1	781,	0,
Chr01	30725379	30731393	TCONS_00013413	0	-	30725379	30731393	0	5	2996,1036,385,291,44,	0,3141,4274,4782,5970,
Chr01	30725379	30731393	TCONS_00013412	0	-	30725379	30731393	0	5	2076,1500,385,291,44,	0,2677,4274,4782,5970,
Chr01	30863567	30869589	TCONS_00013451	0	-	30863567	30869589	0	2	1889,3606,	0,2416,
Chr01	30927670	30933486	TCONS_00013465	0	-	30927670	30933486	0	2	3327,2306,	0,3510,
Chr01	31010311	31016453	TCONS_00005259	0	+	31010311	31016453	0	6	366,121,892,805,820,1395,	0,501,1725,2725,3837,4747,
Chr01	31010311	31016453	TCONS_00005258	0	+	31010311	31016453	0	7	366,608,72,426,1297,342,705,	0,501,1725,2191,2725,4548,5437,
Chr01	31010311	31016453	TCONS_00005257	0	+	31010311	31016453	0	7	366,121,557,105,805,820,1395,	0,501,1725,2512,2725,3837,4747,
Chr01	31019955	31020774	TCONS_00013494	0	-	31019955	31020774	0	1	819,	0,
Chr01	31129031	31130389	TCONS_00005270	0	+	31129031	31130389	0	1	1358,	0,
Chr01	31130657	31132158	TCONS_00005271	0	+	31130657	31132158	0	1	1501,	0,
Chr01	31150755	31151643	TCONS_00005277	0	+	31150755	31151643	0	1	888,	0,
Chr01	31354155	31357055	TCONS_00013536	0	-	31354155	31357055	0	2	651,854,	0,2046,
Chr01	31354155	31357051	TCONS_00013535	0	-	31354155	31357051	0	1	2896,	0,
Chr01	31505456	31507416	TCONS_00013551	0	-	31505456	31507416	0	1	1960,	0,
Chr01	31526008	31526723	TCONS_00005414	0	+	31526008	31526723	0	1	715,	0,
Chr01	31539373	31544639	TCONS_00005421	0	+	31539373	31544639	0	1	5266,	0,
Chr01	31539373	31544639	TCONS_00005420	0	+	31539373	31544639	0	2	467,3650,	0,1616,
Chr01	31544732	31547872	TCONS_00005422	0	+	31544732	31547872	0	1	3140,	0,
Chr01	31567064	31568967	TCONS_00005425	0	+	31567064	31568967	0	1	1903,	0,
Chr01	31578919	31580840	TCONS_00013562	0	-	31578919	31580840	0	1	1921,	0,
Chr01	31587370	31587915	TCONS_00013563	0	-	31587370	31587915	0	1	545,	0,
Chr01	31620332	31628942	TCONS_00005440	0	+	31620332	31628942	0	4	299,544,5352,1218,	0,838,1475,7392,
Chr01	31620332	31628942	TCONS_00005441	0	+	31620332	31628942	0	4	299,544,4600,2162,	0,838,1475,6448,
Chr01	31660745	31672314	TCONS_00013586	0	-	31660745	31672314	0	4	2893,2172,1979,3237,	0,2987,5245,8332,
Chr01	31695093	31700635	TCONS_00005464	0	+	31695093	31700635	0	3	4284,266,819,	0,4360,4723,
Chr01	31747376	31748591	TCONS_00013595	0	-	31747376	31748591	0	1	1215,	0,
Chr01	31818159	31820533	TCONS_00005502	0	+	31818159	31820533	0	2	142,2137,	0,237,
Chr01	31820601	31821447	TCONS_00005503	0	+	31820601	31821447	0	1	846,	0,
Chr01	31914774	31916621	TCONS_00013633	0	-	31914774	31916621	0	1	1847,	0,
Chr01	31947284	31950292	TCONS_00005543	0	+	31947284	31950292	0	1	3008,	0,
Chr01	32050305	32052113	TCONS_00013658	0	-	32050305	32052113	0	2	134,1193,	0,615,
Chr01	32056899	32058818	TCONS_00005567	0	+	32056899	32058818	0	2	260,1576,	0,343,
Chr01	32139209	32143838	TCONS_00013679	0	-	32139209	32143838	0	7	504,123,94,83,90,1993,55,	0,1026,1428,2143,2308,2500,4574,
Chr01	32139209	32143838	TCONS_00013678	0	-	32139209	32143838	0	4	504,123,3065,55,	0,1026,1428,4574,
Chr01	32141574	32143838	TCONS_00013680	0	-	32141574	32143838	0	4	33,891,426,55,	0,135,1702,2209,
Chr01	32149922	32157303	TCONS_00013682	0	-	32149922	32157303	0	12	348,252,96,169,95,101,93,72,120,51,1530,520,	0,999,1334,1616,1888,2063,2521,3629,4120,4320,5232,6861,
Chr01	32151656	32157303	TCONS_00013683	0	-	32151656	32157303	0	9	249,101,93,72,121,51,189,1052,520,	0,329,787,1895,2386,2586,3498,3976,5127,
Chr01	32180239	32188588	TCONS_00005604	0	+	32180239	32188588	0	2	111,3210,	0,5139,
Chr01	32180242	32188588	TCONS_00005605	0	+	32180242	32188588	0	2	108,3227,	0,5119,
Chr01	32230571	32233104	TCONS_00013700	0	-	32230571	32233104	0	1	2533,	0,
Chr01	32234927	32235957	TCONS_00013701	0	-	32234927	32235957	0	1	1030,	0,
Chr01	32342212	32342666	TCONS_00013728	0	-	32342212	32342666	0	1	454,	0,
Chr01	32343601	32344243	TCONS_00013729	0	-	32343601	32344243	0	1	642,	0,
Chr01	32436510	32439588	TCONS_00005660	0	+	32436510	32439588	0	5	468,64,145,112,292,	0,574,1282,1926,2786,
Chr01	32436557	32439588	TCONS_00005661	0	+	32436557	32439588	0	2	421,2504,	0,527,
Chr01	32436564	32439588	TCONS_00005665	0	+	32436564	32439588	0	3	414,1464,292,	0,520,2732,
Chr01	32436564	32439588	TCONS_00005663	0	+	32436564	32439588	0	4	414,64,145,1152,	0,520,1228,1872,
Chr01	32436564	32439588	TCONS_00005664	0	+	32436564	32439588	0	3	414,64,1796,	0,520,1228,
Chr01	32436565	32439588	TCONS_00005666	0	+	32436565	32439588	0	3	413,54,1796,	0,529,1227,
Chr01	32437168	32439588	TCONS_00005668	0	+	32437168	32439588	0	3	769,112,292,	0,1268,2128,
Chr01	32441217	32441811	TCONS_00013753	0	-	32441217	32441811	0	1	594,	0,
Chr01	32655129	32656072	TCONS_00005704	0	+	32655129	32656072	0	1	943,	0,
Chr01	32666115	32672879	TCONS_00005715	0	+	32666115	32672879	0	6	710,2768,87,570,62,1974,	0,817,3794,3985,4652,4790,
Chr01	32666115	32672879	TCONS_00005713	0	+	32666115	32672879	0	4	710,3738,62,1974,	0,817,4652,4790,
Chr01	32666115	32672879	TCONS_00005714	0	+	32666115	32672879	0	4	710,1759,1712,2112,	0,817,2843,4652,
Chr01	32678871	32681937	TCONS_00005719	0	+	32678871	32681937	0	3	2285,150,387,	0,2434,2679,
Chr01	32684839	32687899	TCONS_00013795	0	-	32684839	32687899	0	1	3060,	0,
Chr01	32694184	32695855	TCONS_00005726	0	+	32694184	32695855	0	4	35,110,73,844,	0,440,647,827,
Chr01	32753709	32754233	TCONS_00013812	0	-	32753709	32754233	0	1	524,	0,
Chr01	32782808	32791420	TCONS_00005733	0	+	32782808	32791420	0	10	456,51,793,52,169,97,61,792,1028,940,	0,941,1856,2778,4224,4585,5311,5661,6550,7672,
Chr01	32782830	32791420	TCONS_00005742	0	+	32782830	32791420	0	6	434,1708,1615,1868,1028,940,	0,919,2756,4563,6528,7650,
Chr01	32782830	32791420	TCONS_00005740	0	+	32782830	32791420	0	10	434,2462,66,169,96,61,65,75,1028,940,	0,919,3464,4202,4563,5289,5639,6356,6528,7650,
Chr01	32883468	32886123	TCONS_00005761	0	+	32883468	32886123	0	2	3,1169,	0,1486,
Chr01	32906869	32910479	TCONS_00005766	0	+	32906869	32910479	0	4	246,128,554,1267,	0,367,1442,2343,
Chr01	33038976	33040490	TCONS_00005794	0	+	33038976	33040490	0	2	327,934,	0,580,
Chr01	33057742	33059508	TCONS_00013902	0	-	33057742	33059508	0	1	1766,	0,
Chr01	33058116	33059392	TCONS_00005795	0	+	33058116	33059392	0	1	1276,	0,
Chr01	33101259	33107654	TCONS_00013908	0	-	33101259	33107654	0	9	4210,98,422,121,112,168,165,104,101,	0,4301,4590,5136,5355,5555,5804,6072,6294,
Chr01	33101259	33106469	TCONS_00013907	0	-	33101259	33106469	0	6	3752,99,98,204,119,79,	0,4111,4301,4590,4888,5131,
Chr01	33165464	33167349	TCONS_00005813	0	+	33165464	33167349	0	1	1885,	0,
Chr01	33280223	33281186	TCONS_00005838	0	+	33280223	33281186	0	1	963,	0,
Chr01	33347314	33347629	TCONS_00013975	0	-	33347314	33347629	0	1	315,	0,
Chr01	33445855	33449235	TCONS_00013999	0	-	33445855	33449235	0	4	609,1081,220,441,	0,753,1920,2939,
Chr01	33503969	33505060	TCONS_00014014	0	-	33503969	33505060	0	1	1091,	0,
Chr01	33556185	33557365	TCONS_00005895	0	+	33556185	33557365	0	1	1180,	0,
Chr01	33573970	33574886	TCONS_00005900	0	+	33573970	33574886	0	1	916,	0,
Chr01	33575489	33576057	TCONS_00005901	0	+	33575489	33576057	0	1	568,	0,
Chr01	33601939	33608047	TCONS_00014034	0	-	33601939	33608047	0	4	649,219,1777,3182,	0,748,1069,2926,
Chr01	33684286	33690699	TCONS_00005926	0	+	33684286	33690699	0	7	423,1400,110,797,113,776,574,	0,539,2044,3201,4406,4992,5839,
Chr01	33691924	33692751	TCONS_00014054	0	-	33691924	33692751	0	1	827,	0,
Chr01	33726803	33730059	TCONS_00014055	0	-	33726803	33730059	0	1	3256,	0,
Chr01	33747479	33747904	TCONS_00014062	0	-	33747479	33747904	0	1	425,	0,
Chr01	33806010	33810361	TCONS_00014073	0	-	33806010	33810361	0	3	304,296,2715,	0,1228,1636,
Chr01	33934459	33938028	TCONS_00014117	0	-	33934459	33938028	0	1	3569,	0,
Chr01	33938179	33938857	TCONS_00014118	0	-	33938179	33938857	0	1	678,	0,
Chr01	33944456	33950914	TCONS_00014119	0	-	33944456	33950914	0	1	6458,	0,
Chr01	33944456	33950942	TCONS_00014123	0	-	33944456	33950942	0	4	1037,83,150,543,	0,1275,5027,5943,
Chr01	33944456	33950942	TCONS_00014121	0	-	33944456	33950942	0	3	1037,3902,543,	0,1275,5943,
Chr01	33952044	33952471	TCONS_00005981	0	+	33952044	33952471	0	1	427,	0,
Chr01	34021173	34021686	TCONS_00014144	0	-	34021173	34021686	0	1	513,	0,
Chr01	34023781	34024170	TCONS_00014145	0	-	34023781	34024170	0	1	389,	0,
Chr01	34025928	34026269	TCONS_00014146	0	-	34025928	34026269	0	1	341,	0,
Chr01	34104707	34107598	TCONS_00014175	0	-	34104707	34107598	0	3	528,1140,360,	0,1317,2531,
Chr01	34104707	34107622	TCONS_00014177	0	-	34104707	34107622	0	2	2457,384,	0,2531,
Chr01	34303268	34309037	TCONS_00014221	0	-	34303268	34309037	0	2	558,3299,	0,2470,
Chr01	34398002	34401199	TCONS_00006064	0	+	34398002	34401199	0	5	2053,71,78,87,45,	0,2637,2801,2981,3152,
Chr01	34398002	34400654	TCONS_00006063	0	+	34398002	34400654	0	1	2652,	0,
Chr01	34502336	34503247	TCONS_00014259	0	-	34502336	34503247	0	1	911,	0,
Chr01	34643498	34647593	TCONS_00006132	0	+	34643498	34647593	0	3	603,73,2299,	0,688,1796,
Chr01	34643498	34647593	TCONS_00006133	0	+	34643498	34647593	0	3	603,1283,1005,	0,685,3090,
Chr01	34643498	34647593	TCONS_00006131	0	+	34643498	34647593	0	2	603,3410,	0,685,
Chr01	34740395	34742295	TCONS_00014300	0	-	34740395	34742295	0	7	590,132,95,75,86,53,1,	0,702,1108,1287,1443,1774,1899,
Chr01	34847021	34848834	TCONS_00006158	0	+	34847021	34848834	0	2	1107,618,	0,1195,
Chr01	34860323	34866327	TCONS_00014313	0	-	34860323	34866327	0	6	1185,93,246,366,141,1251,	0,2188,2520,3590,4042,4753,
Chr01	34869491	34870457	TCONS_00006159	0	+	34869491	34870457	0	1	966,	0,
Chr01	34921199	34925654	TCONS_00014329	0	-	34921199	34925654	0	8	1107,99,168,212,67,1689,71,332,	0,1207,1397,1653,1989,2138,3918,4123,
Chr01	34921199	34925654	TCONS_00014330	0	-	34921199	34925654	0	5	1565,403,84,1400,537,	0,1653,2138,2427,3918,
Chr01	34921199	34925626	TCONS_00014328	0	-	34921199	34925626	0	6	1107,99,168,289,45,2289,	0,1207,1397,1653,2011,2138,
Chr01	34935212	34939747	TCONS_00014331	0	-	34935212	34939747	0	4	307,112,246,266,	0,1532,2164,4269,
Chr01	34935212	34939747	TCONS_00014333	0	-	34935212	34939747	0	3	307,878,266,	0,1532,4269,
Chr01	34935212	34939747	TCONS_00014334	0	-	34935212	34939747	0	4	307,112,1872,266,	0,1532,2164,4269,
Chr01	34935212	34939747	TCONS_00014332	0	-	34935212	34939747	0	3	307,112,2371,	0,1532,2164,
Chr01	34941353	34947951	TCONS_00014342	0	-	34941353	34947951	0	2	2397,4050,	0,2548,
Chr01	34941353	34947951	TCONS_00014338	0	-	34941353	34947951	0	4	2587,98,58,2935,	0,3237,3532,3663,
Chr01	34941353	34947797	TCONS_00014336	0	-	34941353	34947797	0	4	2587,98,118,245,	0,3237,3965,6199,
Chr01	34941353	34947951	TCONS_00014339	0	-	34941353	34947951	0	3	2587,846,399,	0,3237,6199,
Chr01	34941353	34947797	TCONS_00014335	0	-	34941353	34947797	0	3	1194,2046,245,	0,2037,6199,
Chr01	34952367	34955921	TCONS_00014343	0	-	34952367	34955921	0	1	3554,	0,
Chr01	34956638	34957388	TCONS_00006178	0	+	34956638	34957388	0	1	750,	0,
Chr01	34958426	34959526	TCONS_00006179	0	+	34958426	34959526	0	1	1100,	0,
Chr01	34972930	34973785	TCONS_00014349	0	-	34972930	34973785	0	1	855,	0,
Chr01	35028582	35030706	TCONS_00014365	0	-	35028582	35030706	0	1	2124,	0,
Chr01	35033618	35045995	TCONS_00006198	0	+	35033618	35045995	0	8	1892,143,66,140,4075,1166,553,2435,	0,2019,2306,2497,3143,7376,8632,9942,
Chr01	35033618	35045995	TCONS_00006199	0	+	35033618	35045995	0	7	721,58,183,5199,1166,1660,1419,	0,842,1709,2019,7376,8632,10958,
Chr01	35033618	35045995	TCONS_00006197	0	+	35033618	35045995	0	7	900,183,62,4912,1166,1660,1419,	0,1709,2100,2306,7376,8632,10958,
Chr01	35033689	35045995	TCONS_00006201	0	+	35033689	35045995	0	7	2091,61,4721,1166,187,1489,1419,	0,2240,2426,7305,8561,8901,10887,
Chr01	35033689	35045995	TCONS_00006200	0	+	35033689	35045995	0	9	635,58,183,62,4721,1166,1402,110,1417,	0,771,1638,2029,2426,7305,8561,10113,10889,
Chr01	35033734	35045995	TCONS_00006203	0	+	35033734	35045995	0	8	586,58,453,66,6045,187,1062,2193,	0,726,1593,2190,2381,8516,8856,10068,
Chr01	35033734	35045995	TCONS_00006204	0	+	35033734	35045995	0	10	483,86,58,663,140,4075,1166,187,213,2435,	0,519,726,1593,2381,3027,7260,8516,8856,9826,
Chr01	35033780	35045995	TCONS_00006207	0	+	35033780	35045995	0	6	544,1320,61,7537,108,1416,	0,680,2149,2335,10022,10799,
Chr01	35033780	35045995	TCONS_00006208	0	+	35033780	35045995	0	8	544,1050,62,66,4721,1166,1829,1419,	0,680,1938,2144,2335,7214,8470,10796,
Chr01	35175783	35176332	TCONS_00014379	0	-	35175783	35176332	0	1	549,	0,
Chr01	35180410	35184559	TCONS_00014381	0	-	35180410	35184559	0	2	9,3625,	0,524,
Chr01	35316744	35320817	TCONS_00014398	0	-	35316744	35320817	0	2	33,2418,	0,1655,
Chr01	35317924	35320817	TCONS_00014400	0	-	35317924	35320817	0	2	724,1692,	0,1201,
Chr01	35381129	35381926	TCONS_00014405	0	-	35381129	35381926	0	1	797,	0,
Chr01	35394144	35395295	TCONS_00006277	0	+	35394144	35395295	0	1	1151,	0,
Chr01	35410746	35411224	TCONS_00014417	0	-	35410746	35411224	0	1	478,	0,
Chr01	35424194	35425702	TCONS_00006281	0	+	35424194	35425702	0	1	1508,	0,
Chr01	35433948	35436930	TCONS_00014429	0	-	35433948	35436930	0	4	1807,75,180,294,	0,1875,2177,2688,
Chr01	35444583	35448556	TCONS_00006283	0	+	35444583	35448556	0	3	204,297,3426,	0,210,547,
Chr01	35444583	35448556	TCONS_00006284	0	+	35444583	35448556	0	3	204,430,3098,	0,210,875,
Chr01	35470184	35471480	TCONS_00006287	0	+	35470184	35471480	0	1	1296,	0,
Chr01	35472947	35474557	TCONS_00006288	0	+	35472947	35474557	0	1	1610,	0,
Chr01	35476187	35476617	TCONS_00006289	0	+	35476187	35476617	0	1	430,	0,
Chr01	35505616	35518062	TCONS_00014443	0	-	35505616	35518062	0	2	3704,646,	0,11800,
Chr01	35505616	35526511	TCONS_00014444	0	-	35505616	35526511	0	2	10848,73,	0,20822,
Chr01	35532135	35532810	TCONS_00006293	0	+	35532135	35532810	0	1	675,	0,
Chr01	35533488	35534116	TCONS_00006294	0	+	35533488	35534116	0	1	628,	0,
Chr01	35536447	35538971	TCONS_00014451	0	-	35536447	35538971	0	1	2524,	0,
Chr01	35536598	35539851	TCONS_00006295	0	+	35536598	35539851	0	1	3253,	0,
Chr01	35541082	35542022	TCONS_00006296	0	+	35541082	35542022	0	1	940,	0,
Chr01	35542660	35543117	TCONS_00006297	0	+	35542660	35543117	0	1	457,	0,
Chr01	35546923	35549125	TCONS_00006300	0	+	35546923	35549125	0	1	2202,	0,
Chr01	35550428	35550863	TCONS_00006301	0	+	35550428	35550863	0	1	435,	0,
Chr01	35698060	35703191	TCONS_00006347	0	+	35698060	35703191	0	2	611,1905,	0,3226,
Chr01	35698160	35703191	TCONS_00006348	0	+	35698160	35703191	0	1	5031,	0,
Chr01	35705387	35712943	TCONS_00006350	0	+	35705387	35712943	0	2	146,1057,	0,6499,
Chr01	35705387	35712943	TCONS_00006351	0	+	35705387	35712943	0	2	1375,1057,	0,6499,
Chr01	35705387	35708274	TCONS_00006349	0	+	35705387	35708274	0	1	2887,	0,
Chr01	35708929	35709756	TCONS_00006352	0	+	35708929	35709756	0	1	827,	0,
Chr01	35709869	35712943	TCONS_00006353	0	+	35709869	35712943	0	1	3074,	0,
Chr01	35712694	35713356	TCONS_00014482	0	-	35712694	35713356	0	1	662,	0,
Chr01	35718209	35724772	TCONS_00006354	0	+	35718209	35724772	0	2	197,3143,	0,3420,
Chr01	35718210	35724772	TCONS_00006355	0	+	35718210	35724772	0	2	196,3148,	0,3414,
Chr01	35718227	35724772	TCONS_00006356	0	+	35718227	35724772	0	3	179,79,1537,	0,3397,5008,
Chr01	35718230	35720257	TCONS_00006357	0	+	35718230	35720257	0	1	2027,	0,
Chr01	35796906	35799938	TCONS_00014489	0	-	35796906	35799938	0	1	3032,	0,
Chr01	35899643	35903944	TCONS_00014526	0	-	35899643	35903944	0	2	3913,35,	0,4266,
Chr01	35933955	35936478	TCONS_00014544	0	-	35933955	35936478	0	2	1945,468,	0,2055,
Chr01	35933955	35936478	TCONS_00014543	0	-	35933955	35936478	0	3	1126,59,468,	0,1886,2055,
Chr01	35944091	35945663	TCONS_00006402	0	+	35944091	35945663	0	3	1,141,598,	0,475,974,
Chr01	35998772	36006510	TCONS_00014554	0	-	35998772	36006510	0	2	205,6983,	0,755,
Chr01	36049090	36050179	TCONS_00014565	0	-	36049090	36050179	0	1	1089,	0,
Chr01	36121847	36123233	TCONS_00014575	0	-	36121847	36123233	0	3	151,160,480,	0,246,906,
Chr01	36127103	36132447	TCONS_00006439	0	+	36127103	36132447	0	4	292,1129,1155,1635,	0,382,2437,3709,
Chr01	36127103	36132447	TCONS_00006438	0	+	36127103	36132447	0	3	292,3210,1635,	0,382,3709,
Chr01	36127103	36132447	TCONS_00006440	0	+	36127103	36132447	0	4	292,110,2202,1635,	0,382,1390,3709,
Chr01	36364898	36367966	TCONS_00014632	0	-	36364898	36367966	0	2	2789,188,	0,2880,
Chr01	36448378	36450689	TCONS_00014666	0	-	36448378	36450689	0	1	2311,	0,
Chr01	36448716	36452715	TCONS_00006497	0	+	36448716	36452715	0	2	598,3291,	0,708,
Chr01	36460288	36463137	TCONS_00014672	0	-	36460288	36463137	0	2	1331,435,	0,2414,
Chr01	36476132	36477280	TCONS_00014673	0	-	36476132	36477280	0	1	1148,	0,
Chr01	36481740	36483957	TCONS_00014674	0	-	36481740	36483957	0	1	2217,	0,
Chr01	36584541	36584904	TCONS_00014690	0	-	36584541	36584904	0	1	363,	0,
Chr01	36733054	36733414	TCONS_00006558	0	+	36733054	36733414	0	1	360,	0,
Chr01	36751544	36752457	TCONS_00014717	0	-	36751544	36752457	0	1	913,	0,
Chr01	36784875	36787607	TCONS_00014734	0	-	36784875	36787607	0	4	434,51,89,377,	0,540,955,2355,
Chr01	36791833	36792943	TCONS_00014736	0	-	36791833	36792943	0	1	1110,	0,
Chr01	36881266	36885610	TCONS_00014746	0	-	36881266	36885610	0	5	1619,115,479,68,473,	0,1696,1917,2468,3871,
Chr01	36901554	36902072	TCONS_00014756	0	-	36901554	36902072	0	1	518,	0,
Chr01	36902571	36902800	TCONS_00014757	0	-	36902571	36902800	0	1	229,	0,
Chr01	37026263	37031639	TCONS_00014803	0	-	37026263	37031639	0	3	4575,68,517,	0,4679,4859,
Chr01	37026263	37031639	TCONS_00014802	0	-	37026263	37031639	0	4	1116,2661,68,517,	0,1914,4679,4859,
Chr01	37056849	37057590	TCONS_00014815	0	-	37056849	37057590	0	1	741,	0,
Chr01	37097111	37101574	TCONS_00014824	0	-	37097111	37101574	0	1	4463,	0,
Chr01	37220416	37220893	TCONS_00014856	0	-	37220416	37220893	0	1	477,	0,
Chr01	37254933	37258185	TCONS_00006664	0	+	37254933	37258185	0	5	772,56,110,393,567,	0,859,997,2133,2685,
Chr01	37255811	37258185	TCONS_00006666	0	+	37255811	37258185	0	4	37,40,393,605,	0,189,1255,1769,
Chr01	37256747	37257339	TCONS_00014874	0	-	37256747	37257339	0	1	592,	0,
Chr01	37258182	37263373	TCONS_00014876	0	-	37258182	37263373	0	7	1166,46,87,116,165,97,1264,	0,1349,1508,2298,2553,3313,3927,
Chr01	37258182	37263404	TCONS_00014881	0	-	37258182	37263404	0	6	1166,61,87,116,1699,533,	0,1334,1508,2298,2553,4689,
Chr01	37258182	37262787	TCONS_00014875	0	-	37258182	37262787	0	7	1166,46,87,116,173,97,678,	0,1349,1508,2298,2553,3313,3927,
Chr01	37258182	37263380	TCONS_00014878	0	-	37258182	37263380	0	5	1166,46,87,116,2645,	0,1349,1508,2298,2553,
Chr01	37258182	37263404	TCONS_00014880	0	-	37258182	37263404	0	6	1166,81,87,116,1699,533,	0,1349,1508,2298,2553,4689,
Chr01	37258182	37263380	TCONS_00014879	0	-	37258182	37263380	0	4	1166,61,906,2645,	0,1334,1508,2553,
Chr01	37260706	37263417	TCONS_00014884	0	-	37260706	37263417	0	2	886,1308,	0,1403,
Chr01	37333514	37335243	TCONS_00006683	0	+	37333514	37335243	0	1	1729,	0,
Chr01	37450898	37452689	TCONS_00014915	0	-	37450898	37452689	0	1	1791,	0,
Chr01	37552171	37552584	TCONS_00014934	0	-	37552171	37552584	0	1	413,	0,
Chr01	37631217	37632596	TCONS_00014944	0	-	37631217	37632596	0	1	1379,	0,
Chr01	37645570	37646534	TCONS_00006743	0	+	37645570	37646534	0	1	964,	0,
Chr01	37678431	37679520	TCONS_00006747	0	+	37678431	37679520	0	1	1089,	0,
Chr01	37680103	37685699	TCONS_00006748	0	+	37680103	37685699	0	8	1536,156,179,96,61,131,105,1299,	0,2255,2729,2993,3171,3317,4098,4297,
Chr01	37680139	37685699	TCONS_00006749	0	+	37680139	37685699	0	7	220,1032,152,239,131,125,1299,	0,1343,2693,2957,3281,4042,4261,
Chr01	37683583	37685699	TCONS_00006751	0	+	37683583	37685699	0	2	723,1299,	0,817,
Chr01	37810080	37810850	TCONS_00006784	0	+	37810080	37810850	0	1	770,	0,
Chr01	37816785	37820619	TCONS_00006788	0	+	37816785	37820619	0	4	600,882,50,678,	0,1108,2072,3156,
Chr01	37816785	37820619	TCONS_00006787	0	+	37816785	37820619	0	5	600,73,173,55,1762,	0,1108,1631,1935,2072,
Chr01	38051908	38054495	TCONS_00006822	0	+	38051908	38054495	0	5	683,416,16,282,752,	0,799,1258,1354,1835,
Chr01	38059836	38060087	TCONS_00006823	0	+	38059836	38060087	0	1	251,	0,
Chr01	38060293	38069416	TCONS_00006825	0	+	38060293	38069416	0	5	532,212,2942,3384,1236,	0,964,1343,4388,7887,
Chr01	38060293	38069416	TCONS_00006826	0	+	38060293	38069416	0	5	867,212,2942,3384,1236,	0,964,1343,4388,7887,
Chr01	38060351	38069416	TCONS_00006827	0	+	38060351	38069416	0	5	474,212,2942,201,4275,	0,906,1285,4330,4790,
Chr01	38069495	38071351	TCONS_00006830	0	+	38069495	38071351	0	1	1856,	0,
Chr01	38073973	38081042	TCONS_00006832	0	+	38073973	38081042	0	2	2677,4244,	0,2825,
Chr01	38262958	38267176	TCONS_00015062	0	-	38262958	38267176	0	2	1746,1611,	0,2607,
Chr01	38309331	38310170	TCONS_00015096	0	-	38309331	38310170	0	2	25,478,	0,361,
Chr01	38339285	38349462	TCONS_00015103	0	-	38339285	38349462	0	14	961,361,220,47,835,59,73,204,132,1754,98,38,127,613,	0,1084,1514,1822,2026,3373,3511,3772,4120,4341,6755,7663,7843,9564,
Chr01	38352577	38353848	TCONS_00015106	0	-	38352577	38353848	0	1	1271,	0,
Chr01	38418606	38420765	TCONS_00006886	0	+	38418606	38420765	0	1	2159,	0,
Chr01	38443408	38446390	TCONS_00015131	0	-	38443408	38446390	0	1	2982,	0,
Chr01	38491402	38493271	TCONS_00015133	0	-	38491402	38493271	0	1	1869,	0,
Chr01	38493810	38494587	TCONS_00015134	0	-	38493810	38494587	0	1	777,	0,
Chr01	38496884	38498301	TCONS_00006902	0	+	38496884	38498301	0	1	1417,	0,
Chr01	38513380	38514184	TCONS_00006912	0	+	38513380	38514184	0	1	804,	0,
Chr01	38612587	38622979	TCONS_00015161	0	-	38612587	38622979	0	2	8575,1437,	0,8955,
Chr01	38612587	38622975	TCONS_00015159	0	-	38612587	38622975	0	4	7771,670,182,978,	0,7905,8955,9410,
Chr01	38612587	38622968	TCONS_00015157	0	-	38612587	38622968	0	3	8575,182,1024,	0,8955,9357,
Chr01	38612587	38622975	TCONS_00015158	0	-	38612587	38622975	0	2	9137,1031,	0,9357,
Chr01	38612587	38622929	TCONS_00015156	0	-	38612587	38622929	0	4	8087,140,182,985,	0,8435,8955,9357,
Chr01	38631416	38632969	TCONS_00006934	0	+	38631416	38632969	0	2	198,1184,	0,369,
Chr01	38670655	38672975	TCONS_00015175	0	-	38670655	38672975	0	2	1335,114,	0,2206,
Chr01	38670655	38672607	TCONS_00015173	0	-	38670655	38672607	0	2	1009,784,	0,1168,
Chr01	38670655	38672975	TCONS_00015174	0	-	38670655	38672975	0	3	1012,167,336,	0,1168,1984,
Chr01	38943900	38944778	TCONS_00015242	0	-	38943900	38944778	0	2	152,396,	0,482,
Chr01	38996070	38998825	TCONS_00007031	0	+	38996070	38998825	0	4	1064,37,110,1147,	0,1257,1371,1608,
Chr01	39045245	39051311	TCONS_00015259	0	-	39045245	39051311	0	11	142,205,94,104,249,114,84,171,114,1340,334,	0,245,856,1037,1577,1913,2217,2499,2751,2958,5732,
Chr01	39048638	39049747	TCONS_00015260	0	-	39048638	39049747	0	2	905,2,	0,1107,
Chr01	39155589	39156277	TCONS_00007077	0	+	39155589	39156277	0	1	688,	0,
Chr01	39182417	39190862	TCONS_00015282	0	-	39182417	39190862	0	11	1413,45,77,117,101,70,98,558,97,2195,587,	0,1498,1629,1809,2164,3415,3656,4694,5335,5591,7858,
Chr01	39182417	39190740	TCONS_00015279	0	-	39182417	39190740	0	9	1413,45,77,117,1321,98,738,2063,465,	0,1498,1629,1809,2164,3656,4694,5591,7858,
Chr01	39256921	39257419	TCONS_00007092	0	+	39256921	39257419	0	1	498,	0,
Chr01	39265095	39274571	TCONS_00015302	0	-	39265095	39274571	0	7	970,128,2047,175,64,115,2890,	0,2081,2865,4995,5262,5404,6586,
Chr01	39265367	39274256	TCONS_00007095	0	+	39265367	39274256	0	6	4640,175,64,115,145,170,	0,4723,4990,5132,6314,8719,
Chr01	39344363	39357950	TCONS_00015315	0	-	39344363	39357950	0	6	4254,262,4775,95,38,592,	0,6433,6778,12124,12352,12995,
Chr01	39344363	39357852	TCONS_00015313	0	-	39344363	39357852	0	3	4227,6496,1365,	0,5057,12124,
Chr01	39344363	39357902	TCONS_00015314	0	-	39344363	39357902	0	6	953,3080,622,3669,97,1187,	0,1174,6433,7884,12124,12352,
Chr01	39347854	39356493	TCONS_00007112	0	+	39347854	39356493	0	5	432,1518,292,2925,6,	0,603,4360,5137,8633,
Chr01	39347854	39356493	TCONS_00007111	0	+	39347854	39356493	0	7	432,133,139,37,292,2945,6,	0,603,1566,2084,4360,5117,8633,
Chr01	39347874	39356493	TCONS_00007113	0	+	39347874	39356493	0	5	1918,37,292,2945,6,	0,2064,4340,5097,8613,
Chr01	39347884	39354308	TCONS_00007114	0	+	39347884	39354308	0	6	402,133,139,37,292,1317,	0,573,1536,2054,4330,5107,
Chr01	39356183	39356464	TCONS_00015316	0	-	39356183	39356464	0	1	281,	0,
Chr01	39381215	39389534	TCONS_00015320	0	-	39381215	39389534	0	6	2306,159,390,151,73,320,	0,3017,4485,5010,6803,7999,
Chr01	39381215	39389526	TCONS_00015317	0	-	39381215	39389526	0	4	3176,390,151,1508,	0,4485,5010,6803,
Chr01	39381215	39389661	TCONS_00015322	0	-	39381215	39389661	0	2	4875,3467,	0,4979,
Chr01	39381215	39389661	TCONS_00015324	0	-	39381215	39389661	0	3	2306,159,4293,	0,3017,4153,
Chr01	39381215	39389661	TCONS_00015323	0	-	39381215	39389661	0	3	3176,111,3571,	0,4485,4875,
Chr01	39381215	39389529	TCONS_00015318	0	-	39381215	39389529	0	4	2306,2144,73,315,	0,3017,6803,7999,
Chr01	39381215	39389531	TCONS_00015319	0	-	39381215	39389531	0	7	2107,103,1488,390,151,73,317,	0,2203,2865,4485,5010,6803,7999,
Chr01	39401682	39406330	TCONS_00015326	0	-	39401682	39406330	0	4	422,456,368,2889,	0,493,1029,1759,
Chr01	39414337	39417378	TCONS_00015332	0	-	39414337	39417378	0	2	2788,153,	0,2888,
Chr01	39451456	39454365	TCONS_00015341	0	-	39451456	39454365	0	1	2909,	0,
Chr01	39457736	39462082	TCONS_00007144	0	+	39457736	39462082	0	3	1218,293,2488,	0,1393,1858,
Chr01	39457736	39462082	TCONS_00007146	0	+	39457736	39462082	0	4	285,106,293,2488,	0,1112,1393,1858,
Chr01	39457736	39462082	TCONS_00007149	0	+	39457736	39462082	0	4	285,715,293,2488,	0,503,1393,1858,
Chr01	39457736	39462082	TCONS_00007143	0	+	39457736	39462082	0	5	285,90,106,293,2488,	0,503,1112,1393,1858,
Chr01	39457736	39462082	TCONS_00007148	0	+	39457736	39462082	0	5	285,90,26,293,2488,	0,503,1192,1393,1858,
Chr01	39464971	39465660	TCONS_00015345	0	-	39464971	39465660	0	1	689,	0,
Chr01	39470316	39474472	TCONS_00015347	0	-	39470316	39474472	0	2	3211,693,	0,3463,
Chr01	39514099	39519164	TCONS_00015353	0	-	39514099	39519164	0	2	1086,2605,	0,2460,
Chr01	39582884	39587977	TCONS_00015382	0	-	39582884	39587977	0	4	2275,223,106,1705,	0,2687,3080,3388,
Chr01	39582884	39587969	TCONS_00015377	0	-	39582884	39587969	0	4	1088,1731,437,679,	0,1179,3080,4406,
Chr01	39585184	39587977	TCONS_00015385	0	-	39585184	39587977	0	3	610,98,1713,	0,780,1080,
Chr01	39588679	39598183	TCONS_00007192	0	+	39588679	39598183	0	4	240,147,1399,5097,	0,2684,2906,4407,
Chr01	39592243	39598183	TCONS_00007193	0	+	39592243	39598183	0	2	737,5097,	0,843,
Chr01	39598723	39612594	TCONS_00007196	0	+	39598723	39612594	0	7	3151,91,374,138,93,106,330,	0,3236,3426,3918,4344,13367,13541,
Chr01	39598723	39607871	TCONS_00007195	0	+	39598723	39607871	0	6	2423,57,91,161,2038,98,	0,3094,3236,3426,3672,9050,
Chr01	39599925	39608956	TCONS_00007197	0	+	39599925	39608956	0	8	1221,57,91,161,128,138,2254,295,	0,1892,2034,2224,2470,2716,3142,8736,
Chr01	39600306	39607692	TCONS_00007199	0	+	39600306	39607692	0	4	1568,91,2190,13,	0,1653,1843,7373,
Chr01	39600306	39607692	TCONS_00007200	0	+	39600306	39607692	0	6	1568,91,374,138,1272,13,	0,1653,1843,2335,2761,7373,
Chr01	39628027	39631602	TCONS_00015393	0	-	39628027	39631602	0	5	1169,192,100,62,1031,	0,1875,2186,2401,2544,
Chr01	39679320	39679651	TCONS_00007210	0	+	39679320	39679651	0	1	331,	0,
Chr01	39679327	39679653	TCONS_00015397	0	-	39679327	39679653	0	1	326,	0,
Chr01	39688669	39689104	TCONS_00015401	0	-	39688669	39689104	0	1	435,	0,
Chr01	39710737	39722460	TCONS_00015405	0	-	39710737	39722460	0	14	997,1053,57,48,54,57,54,150,1271,128,855,200,80,466,	0,1220,2383,2549,3112,3490,3769,6281,6656,8373,8766,10201,10892,11257,
Chr01	39754155	39757085	TCONS_00007221	0	+	39754155	39757085	0	4	288,442,282,441,	0,1355,2087,2489,
Chr01	39763836	39764584	TCONS_00007227	0	+	39763836	39764584	0	1	748,	0,
Chr01	39773809	39782754	TCONS_00015439	0	-	39773809	39782754	0	7	621,1114,95,136,1131,230,322,	0,1139,2363,5372,5623,8203,8623,
Chr01	39776487	39782754	TCONS_00015444	0	-	39776487	39782754	0	3	3231,2190,322,	0,3565,5945,
Chr01	39795676	39797067	TCONS_00015449	0	-	39795676	39797067	0	1	1391,	0,
Chr01	39797377	39800400	TCONS_00015450	0	-	39797377	39800400	0	2	1813,405,	0,2618,
Chr01	39820606	39825283	TCONS_00007237	0	+	39820606	39825283	0	6	638,549,582,117,144,933,	0,761,1996,2672,3503,3744,
Chr01	39820606	39825283	TCONS_00007234	0	+	39820606	39825283	0	5	1310,582,117,146,931,	0,1996,2672,3503,3746,
Chr01	39825327	39827940	TCONS_00015453	0	-	39825327	39827940	0	2	1510,493,	0,2120,
Chr01	39828531	39831243	TCONS_00015455	0	-	39828531	39831243	0	2	625,1815,	0,897,
Chr01	39831441	39836625	TCONS_00015458	0	-	39831441	39836625	0	7	3217,75,51,80,101,62,1023,	0,3284,3489,3616,3825,4012,4161,
Chr01	39831441	39837486	TCONS_00015462	0	-	39831441	39837486	0	13	656,159,123,63,105,100,71,579,75,51,80,101,2033,	0,856,1085,1294,1557,1796,2025,2638,3284,3489,3616,3825,4012,
Chr01	39831441	39837486	TCONS_00015460	0	-	39831441	39837486	0	4	3696,101,62,834,	0,3825,4012,5211,
Chr01	39845884	39851567	TCONS_00007242	0	+	39845884	39851567	0	11	507,99,607,111,711,73,81,65,102,174,895,	0,1539,1730,2436,2654,3456,3912,4082,4298,4486,4788,
Chr01	39856638	39858645	TCONS_00015465	0	-	39856638	39858645	0	5	633,82,71,131,41,	0,1115,1327,1501,1966,
Chr01	39866745	39868241	TCONS_00007251	0	+	39866745	39868241	0	1	1496,	0,
Chr01	39866768	39867343	TCONS_00015467	0	-	39866768	39867343	0	1	575,	0,
Chr01	39879755	39883066	TCONS_00007253	0	+	39879755	39883066	0	3	174,1941,984,	0,287,2327,
Chr01	39879802	39882409	TCONS_00015471	0	-	39879802	39882409	0	4	127,132,69,327,	0,240,2112,2280,
Chr01	39919816	39921215	TCONS_00015473	0	-	39919816	39921215	0	3	186,269,365,	0,275,1034,
Chr01	39938599	39943022	TCONS_00015481	0	-	39938599	39943022	0	7	192,68,61,1125,72,1683,617,	0,297,453,626,1838,2026,3806,
Chr01	39967577	39972010	TCONS_00015489	0	-	39967577	39972010	0	9	516,216,137,46,98,40,55,59,2446,	0,597,892,1121,1273,1517,1710,1842,1987,
Chr01	39967577	39972023	TCONS_00015499	0	-	39967577	39972023	0	9	516,216,137,49,98,68,55,59,2459,	0,597,892,1121,1273,1489,1710,1842,1987,
Chr01	39967577	39972010	TCONS_00015487	0	-	39967577	39972010	0	8	516,216,137,53,98,68,191,2446,	0,597,892,1121,1273,1489,1710,1987,
Chr01	39967577	39972018	TCONS_00015496	0	-	39967577	39972018	0	9	516,216,137,53,98,68,191,44,1463,	0,597,892,1121,1273,1489,1710,1987,2978,
Chr01	40003489	40005134	TCONS_00015505	0	-	40003489	40005134	0	2	1186,335,	0,1310,
Chr01	40011623	40016861	TCONS_00015512	0	-	40011623	40016861	0	1	5238,	0,
Chr01	40020551	40025645	TCONS_00015513	0	-	40020551	40025645	0	4	352,138,115,178,	0,734,1672,4916,
Chr01	40020551	40025645	TCONS_00015515	0	-	40020551	40025645	0	4	352,115,393,2545,	0,1672,2072,2549,
Chr01	40063027	40068390	TCONS_00015520	0	-	40063027	40068390	0	11	1168,122,92,77,82,84,57,87,75,131,223,	0,1772,1979,2146,2451,3087,3417,3996,4190,4369,5140,
Chr01	40083604	40084971	TCONS_00007282	0	+	40083604	40084971	0	1	1367,	0,
Chr01	40086091	40089514	TCONS_00007283	0	+	40086091	40089514	0	1	3423,	0,
Chr01	40120325	40121374	TCONS_00015526	0	-	40120325	40121374	0	1	1049,	0,
Chr01	40120420	40121821	TCONS_00007285	0	+	40120420	40121821	0	2	259,1051,	0,350,
Chr01	40136736	40145604	TCONS_00015532	0	-	40136736	40145604	0	17	731,526,817,61,1725,74,146,106,78,54,61,125,90,80,127,83,140,	0,812,1443,2340,2479,6067,6293,6536,6767,7103,7418,7557,7862,8054,8256,8495,8728,
Chr01	40149811	40153410	TCONS_00007297	0	+	40149811	40153410	0	9	18,75,113,456,53,122,86,125,1334,	0,347,538,753,1373,1563,1787,2008,2265,
Chr01	40175222	40177337	TCONS_00007298	0	+	40175222	40177337	0	3	1532,74,169,	0,1611,1946,
Chr01	40175222	40177337	TCONS_00007299	0	+	40175222	40177337	0	2	1532,504,	0,1611,
Chr01	40181479	40185115	TCONS_00007304	0	+	40181479	40185115	0	4	110,376,1184,1108,	0,693,1191,2528,
Chr01	40181480	40185115	TCONS_00007306	0	+	40181480	40185115	0	5	109,376,702,314,1108,	0,692,1187,2064,2527,
Chr01	40181484	40185115	TCONS_00007307	0	+	40181484	40185115	0	5	1064,131,242,314,1108,	0,1186,1643,2060,2523,
Chr01	40181514	40185115	TCONS_00007311	0	+	40181514	40185115	0	5	75,626,699,314,1108,	0,408,1156,2030,2493,
Chr01	40198646	40204266	TCONS_00007313	0	+	40198646	40204266	0	2	2858,2575,	0,3045,
Chr01	40209738	40212318	TCONS_00015541	0	-	40209738	40212318	0	4	960,117,333,817,	0,1052,1353,1763,
Chr01	40215817	40222997	TCONS_00015547	0	-	40215817	40222997	0	7	922,59,2923,148,68,72,529,	0,1652,2076,5104,5403,5734,6651,
Chr01	40215817	40222997	TCONS_00015545	0	-	40215817	40222997	0	6	922,59,182,2297,148,1777,	0,1652,2076,2702,5104,5403,
Chr01	40218074	40222997	TCONS_00015548	0	-	40218074	40222997	0	7	1,1784,84,148,68,72,529,	0,445,2658,2847,3146,3477,4394,
Chr01	40253763	40259789	TCONS_00007326	0	+	40253763	40259789	0	15	183,1987,33,93,57,96,68,58,87,48,57,259,193,108,133,	0,276,2344,2898,3070,3209,3398,3590,3733,4096,4221,4361,4827,5152,5893,
Chr01	40305857	40306839	TCONS_00015579	0	-	40305857	40306839	0	2	341,419,	0,563,
Chr01	40307008	40307287	TCONS_00015581	0	-	40307008	40307287	0	1	279,	0,
Chr01	40315494	40316952	TCONS_00015585	0	-	40315494	40316952	0	4	322,94,172,8,	0,412,1066,1450,
Chr01	40315494	40315910	TCONS_00015584	0	-	40315494	40315910	0	2	323,3,	0,413,
Chr01	40318943	40322156	TCONS_00015587	0	-	40318943	40322156	0	7	344,88,162,740,123,29,487,	0,724,1186,1533,2386,2600,2726,
Chr01	40318943	40322156	TCONS_00015588	0	-	40318943	40322156	0	8	344,88,162,528,102,67,29,487,	0,724,1186,1533,2178,2442,2600,2726,
Chr01	40329387	40335554	TCONS_00007379	0	+	40329387	40335554	0	12	287,67,59,76,75,88,131,116,745,103,109,1448,	0,1085,1228,1487,1707,1858,2207,2543,3025,3886,4526,4719,
Chr01	40329387	40335554	TCONS_00007377	0	+	40329387	40335554	0	10	287,67,59,76,75,88,547,745,749,1448,	0,1085,1228,1487,1707,1858,2112,3025,3886,4719,
Chr01	40329387	40335554	TCONS_00007375	0	+	40329387	40335554	0	13	287,67,59,76,75,88,131,116,212,213,749,214,849,	0,1085,1228,1487,1707,1858,2207,2543,3025,3557,3886,4719,5318,
Chr01	40360085	40360255	TCONS_00015597	0	-	40360085	40360255	0	1	170,	0,
Chr01	40376931	40383796	TCONS_00015602	0	-	40376931	40383796	0	14	421,192,132,138,201,436,149,363,1434,129,115,116,75,963,	0,513,816,1046,1285,1584,2374,2618,3067,4832,5043,5241,5657,5902,
Chr01	40376931	40383796	TCONS_00015603	0	-	40376931	40383796	0	13	421,192,132,138,201,117,76,150,363,160,595,1741,963,	0,513,816,1046,1285,1584,1943,2373,2618,3067,3314,3991,5902,
Chr01	40388183	40397945	TCONS_00007384	0	+	40388183	40397945	0	8	515,53,88,2034,162,303,786,145,	0,761,1207,1633,3746,4134,4557,9617,
Chr01	40404083	40406874	TCONS_00007389	0	+	40404083	40406874	0	3	132,32,685,	0,368,2106,
Chr01	40404083	40408100	TCONS_00007390	0	+	40404083	40408100	0	4	400,62,867,771,	0,2106,2301,3246,
Chr01	40409565	40415555	TCONS_00007393	0	+	40409565	40415555	0	14	197,217,117,57,78,45,60,123,871,134,71,49,98,607,	0,335,1270,1613,2003,2216,2534,2811,3514,4627,4842,5049,5172,5383,
Chr01	40415180	40419657	TCONS_00015613	0	-	40415180	40419657	0	5	1606,87,1405,128,1,	0,1723,2000,3535,4476,
Chr01	40415180	40419770	TCONS_00015614	0	-	40415180	40419770	0	6	1606,1061,127,251,128,96,	0,1723,2922,3154,3535,4494,
Chr01	40437504	40438064	TCONS_00007396	0	+	40437504	40438064	0	1	560,	0,
Chr01	40437504	40437837	TCONS_00015620	0	-	40437504	40437837	0	1	333,	0,
Chr01	40442800	40452055	TCONS_00007399	0	+	40442800	40452055	0	2	248,68,	0,9187,
Chr01	40442800	40443535	TCONS_00015621	0	-	40442800	40443535	0	1	735,	0,
Chr01	40444411	40445267	TCONS_00015623	0	-	40444411	40445267	0	1	856,	0,
Chr01	40444565	40445267	TCONS_00007400	0	+	40444565	40445267	0	1	702,	0,
Chr01	40445930	40446298	TCONS_00007401	0	+	40445930	40446298	0	1	368,	0,
Chr01	40446563	40447229	TCONS_00007402	0	+	40446563	40447229	0	1	666,	0,
Chr01	40447480	40447755	TCONS_00015624	0	-	40447480	40447755	0	1	275,	0,
Chr01	40448514	40448955	TCONS_00007403	0	+	40448514	40448955	0	1	441,	0,
Chr01	40448526	40448756	TCONS_00015625	0	-	40448526	40448756	0	1	230,	0,
Chr01	40449357	40450071	TCONS_00007404	0	+	40449357	40450071	0	1	714,	0,
Chr01	40452128	40453026	TCONS_00007405	0	+	40452128	40453026	0	1	898,	0,
Chr01	40453883	40460079	TCONS_00015630	0	-	40453883	40460079	0	9	1140,96,153,110,51,1126,65,979,842,	0,1237,1452,1784,1974,2112,3427,3579,5354,
Chr01	40453883	40459820	TCONS_00015629	0	-	40453883	40459820	0	12	1140,96,153,110,51,898,120,65,103,226,111,583,	0,1237,1452,1784,1974,2112,3118,3427,3579,3919,4227,5354,
Chr01	40453883	40459820	TCONS_00015628	0	-	40453883	40459820	0	10	1140,96,442,51,157,359,120,65,979,583,	0,1237,1452,1974,2112,2651,3118,3427,3579,5354,
Chr01	40453883	40459820	TCONS_00015626	0	-	40453883	40459820	0	8	1140,96,442,1036,120,65,103,2018,	0,1237,1452,1974,3118,3427,3579,3919,
Chr01	40453883	40459820	TCONS_00015627	0	-	40453883	40459820	0	8	1140,657,62,859,120,718,111,583,	0,1237,1974,2151,3118,3427,4227,5354,
Chr01	40461006	40464630	TCONS_00007406	0	+	40461006	40464630	0	3	182,127,621,	0,2764,3003,
Chr01	40483621	40491674	TCONS_00007407	0	+	40483621	40491674	0	12	435,139,220,101,122,92,106,555,131,98,792,854,	0,1141,1655,1961,2417,2614,4015,4204,5076,5898,6098,7199,
Chr01	40483653	40491674	TCONS_00007411	0	+	40483653	40491674	0	9	403,139,220,742,344,576,98,792,854,	0,1109,1623,1932,3983,4599,5866,6066,7167,
Chr01	40571937	40577298	TCONS_00015660	0	-	40571937	40577298	0	6	928,135,1159,218,58,278,	0,1236,2191,3569,4029,5083,
Chr01	40571937	40576780	TCONS_00015659	0	-	40571937	40576780	0	7	928,741,173,88,218,58,221,	0,1236,2191,3262,3569,4029,4622,
Chr01	40609495	40616507	TCONS_00015665	0	-	40609495	40616507	0	11	264,83,136,494,48,175,113,97,220,160,3909,	0,383,562,775,1388,1702,1992,2199,2449,2855,3103,
Chr01	40613005	40616507	TCONS_00015666	0	-	40613005	40616507	0	4	763,93,655,770,	0,1077,1340,2732,
Chr01	40622053	40629607	TCONS_00007436	0	+	40622053	40629607	0	3	47,75,2671,	0,4250,4883,
Chr01	40698731	40703935	TCONS_00015690	0	-	40698731	40703935	0	9	461,502,121,673,809,48,195,120,1,	0,589,1718,1915,3386,4288,4504,4951,5203,
Chr01	40704658	40707176	TCONS_00007452	0	+	40704658	40707176	0	4	157,192,65,596,	0,1126,1667,1922,
Chr01	40704708	40707176	TCONS_00007453	0	+	40704708	40707176	0	4	107,108,65,596,	0,1160,1617,1872,
Chr01	40724256	40728878	TCONS_00015706	0	-	40724256	40728878	0	2	450,4094,	0,528,
Chr01	40759381	40761215	TCONS_00015713	0	-	40759381	40761215	0	1	1834,	0,
Chr01	40780850	40786190	TCONS_00015717	0	-	40780850	40786190	0	8	2310,63,78,559,102,176,55,345,	0,2404,2925,3106,3772,3971,4271,4995,
Chr01	40799129	40808150	TCONS_00015721	0	-	40799129	40808150	0	18	822,96,70,63,78,94,134,78,66,108,78,60,242,1669,71,360,95,379,	0,931,1150,1697,1837,2041,2758,3043,4051,4208,4667,5263,5399,5719,7541,7721,8360,8642,
Chr01	40815533	40822075	TCONS_00015726	0	-	40815533	40822075	0	12	692,475,152,1769,122,89,165,102,93,65,74,300,	0,763,1974,2226,4380,4572,4765,5065,5245,5569,5703,6242,
Chr01	40833888	40839234	TCONS_00007468	0	+	40833888	40839234	0	8	341,673,86,775,1141,433,104,663,	0,442,1443,1621,2472,3699,4232,4683,
Chr01	40877267	40880566	TCONS_00015739	0	-	40877267	40880566	0	7	598,117,180,136,99,150,862,	0,680,1046,1362,1570,2136,2437,
Chr01	40877267	40880566	TCONS_00015741	0	-	40877267	40880566	0	5	598,117,185,295,1163,	0,680,1046,1374,2136,
Chr01	40885400	40890224	TCONS_00015747	0	-	40885400	40890224	0	3	777,820,279,	0,2527,4545,
Chr01	40885400	40890224	TCONS_00015746	0	-	40885400	40890224	0	4	777,257,1314,279,	0,1642,2033,4545,
Chr01	40890427	40894569	TCONS_00015749	0	-	40890427	40894569	0	4	1583,758,249,475,	0,1709,2836,3667,
Chr01	40905024	40909492	TCONS_00015759	0	-	40905024	40909492	0	5	654,1721,141,69,685,	0,782,2588,2822,3783,
Chr01	40905024	40909492	TCONS_00015760	0	-	40905024	40909492	0	5	654,788,987,87,685,	0,782,1742,2822,3783,
Chr01	40905024	40909492	TCONS_00015755	0	-	40905024	40909492	0	5	654,57,630,82,2258,	0,782,940,1742,2210,
Chr01	40905024	40909492	TCONS_00015753	0	-	40905024	40909492	0	6	654,57,199,112,106,2726,	0,782,940,1238,1464,1742,
Chr01	40905024	40909492	TCONS_00015756	0	-	40905024	40909492	0	7	654,57,199,128,106,987,1646,	0,782,940,1238,1464,1742,2822,
Chr01	40905024	40909492	TCONS_00015758	0	-	40905024	40909492	0	5	654,59,199,332,2726,	0,782,940,1238,1742,
Chr01	40957431	40975173	TCONS_00015774	0	-	40957431	40975173	0	10	367,133,97,2031,179,30,229,71,62,159,	0,449,678,2517,4645,6617,6723,7136,7303,17583,
Chr01	40974187	40974496	TCONS_00015778	0	-	40974187	40974496	0	1	309,	0,
Chr01	40978169	40985018	TCONS_00007506	0	+	40978169	40985018	0	9	539,147,548,304,413,119,983,87,1065,	0,927,1451,2682,3081,3605,3816,5412,5784,
Chr01	40978272	40985018	TCONS_00007510	0	+	40978272	40985018	0	7	1896,304,413,119,983,87,1065,	0,2579,2978,3502,3713,5309,5681,
Chr01	40978272	40985018	TCONS_00007509	0	+	40978272	40985018	0	7	971,192,138,304,413,119,3033,	0,1348,1758,2579,2978,3502,3713,
Chr01	40978279	40985018	TCONS_00007511	0	+	40978279	40985018	0	5	1533,138,304,413,3244,	0,1751,2572,2971,3495,
Chr01	40978282	40985018	TCONS_00007512	0	+	40978282	40985018	0	8	426,1072,304,413,119,983,87,1065,	0,814,2569,2968,3492,3703,5299,5671,
Chr01	40978316	40985018	TCONS_00007513	0	+	40978316	40985018	0	8	927,548,304,413,119,983,87,1065,	0,1304,2535,2934,3458,3669,5265,5637,
Chr01	40980561	40985018	TCONS_00007515	0	+	40980561	40985018	0	6	594,413,120,983,87,1065,	0,689,1212,1424,3020,3392,
Chr01	40980600	40985018	TCONS_00007516	0	+	40980600	40985018	0	6	555,413,119,983,87,1065,	0,650,1174,1385,2981,3353,
Chr01	40987827	40991608	TCONS_00015783	0	-	40987827	40991608	0	2	669,1838,	0,1943,
Chr01	40987827	40991693	TCONS_00015785	0	-	40987827	40991693	0	3	2193,86,377,	0,2471,3489,
Chr01	40987827	40991693	TCONS_00015786	0	-	40987827	40991693	0	3	669,250,1395,	0,1943,2471,
Chr01	41011941	41013587	TCONS_00007524	0	+	41011941	41013587	0	1	1646,	0,
Chr01	41020123	41020660	TCONS_00007526	0	+	41020123	41020660	0	1	537,	0,
Chr01	41032523	41040953	TCONS_00007527	0	+	41032523	41040953	0	13	786,196,90,1611,356,103,90,648,102,66,225,123,1184,	0,940,1226,1433,3131,3939,4137,4302,5032,6572,6706,7040,7246,
Chr01	41045498	41045893	TCONS_00015809	0	-	41045498	41045893	0	1	395,	0,
Chr01	41141226	41143581	TCONS_00007537	0	+	41141226	41143581	0	5	202,53,67,56,1375,	0,295,456,622,980,
Chr01	41153902	41154777	TCONS_00007546	0	+	41153902	41154777	0	1	875,	0,
Chr01	41205779	41215615	TCONS_00015837	0	-	41205779	41215615	0	6	87,374,1099,868,427,1120,	0,317,996,6122,7249,8716,
Chr01	41229902	41236530	TCONS_00007573	0	+	41229902	41236530	0	4	384,95,46,5021,	0,963,1466,1607,
Chr01	41229902	41236530	TCONS_00007572	0	+	41229902	41236530	0	2	384,5665,	0,963,
Chr01	41359601	41363970	TCONS_00015880	0	-	41359601	41363970	0	2	3820,459,	0,3910,
Chr01	41382727	41383213	TCONS_00007589	0	+	41382727	41383213	0	1	486,	0,
Chr01	41390079	41391038	TCONS_00015892	0	-	41390079	41391038	0	1	959,	0,
Chr01	41430299	41433481	TCONS_00015912	0	-	41430299	41433481	0	3	928,648,1361,	0,1092,1821,
Chr01	41430299	41433094	TCONS_00015911	0	-	41430299	41433094	0	3	993,648,974,	0,1092,1821,
Chr01	41488006	41495646	TCONS_00007618	0	+	41488006	41495646	0	13	180,58,56,138,70,83,73,229,78,156,153,1662,2952,	0,260,453,747,1007,1172,1625,1781,2145,2315,2545,2924,4688,
Chr01	41488011	41495646	TCONS_00007622	0	+	41488011	41495646	0	7	843,73,838,78,156,2041,2952,	0,999,1167,2140,2310,2540,4683,
Chr01	41488011	41495646	TCONS_00007621	0	+	41488011	41495646	0	7	175,817,838,61,156,2041,2952,	0,255,1167,2140,2310,2540,4683,
Chr01	41495333	41495799	TCONS_00015923	0	-	41495333	41495799	0	1	466,	0,
Chr01	41512513	41514255	TCONS_00007628	0	+	41512513	41514255	0	1	1742,	0,
Chr01	41522386	41525174	TCONS_00007630	0	+	41522386	41525174	0	2	512,1553,	0,1235,
Chr01	41523702	41525174	TCONS_00007632	0	+	41523702	41525174	0	2	5,905,	0,567,
Chr01	41625793	41629722	TCONS_00015947	0	-	41625793	41629722	0	4	1649,1002,634,387,	0,1739,2819,3542,
Chr01	41625793	41629722	TCONS_00015948	0	-	41625793	41629722	0	5	1006,373,1002,634,387,	0,1276,1739,2819,3542,
Chr01	41652265	41652597	TCONS_00007662	0	+	41652265	41652597	0	1	332,	0,
Chr01	41652297	41652599	TCONS_00015952	0	-	41652297	41652599	0	1	302,	0,
Chr01	41699726	41701994	TCONS_00007673	0	+	41699726	41701994	0	1	2268,	0,
Chr01	41702270	41703103	TCONS_00007674	0	+	41702270	41703103	0	1	833,	0,
Chr01	41703425	41705179	TCONS_00007675	0	+	41703425	41705179	0	2	144,1270,	0,484,
Chr01	41707756	41708232	TCONS_00007677	0	+	41707756	41708232	0	1	476,	0,
Chr01	41708871	41709979	TCONS_00007678	0	+	41708871	41709979	0	1	1108,	0,
Chr01	41710300	41711251	TCONS_00007679	0	+	41710300	41711251	0	1	951,	0,
Chr01	41718538	41719056	TCONS_00015955	0	-	41718538	41719056	0	1	518,	0,
Chr01	41721706	41723959	TCONS_00007682	0	+	41721706	41723959	0	2	465,1465,	0,788,
Chr01	41721858	41723959	TCONS_00007684	0	+	41721858	41723959	0	1	2101,	0,
Chr01	41777197	41778347	TCONS_00015964	0	-	41777197	41778347	0	1	1150,	0,
Chr01	41813224	41814417	TCONS_00015968	0	-	41813224	41814417	0	1	1193,	0,
Chr01	41860371	41860686	TCONS_00007704	0	+	41860371	41860686	0	1	315,	0,
Chr01	41930486	41933420	TCONS_00016003	0	-	41930486	41933420	0	1	2934,	0,
Chr01	41932490	41934647	TCONS_00007707	0	+	41932490	41934647	0	1	2157,	0,
Chr01	42005123	42015060	TCONS_00016025	0	-	42005123	42015060	0	1	9937,	0,
Chr01	42005123	42015055	TCONS_00016024	0	-	42005123	42015055	0	2	8940,683,	0,9249,
Chr01	42072978	42085184	TCONS_00016045	0	-	42072978	42085184	0	11	328,1943,215,1485,111,456,50,63,247,185,819,	0,4270,6290,6633,8192,8397,8939,9240,9397,10870,11387,
Chr01	42077661	42080731	TCONS_00016047	0	-	42077661	42080731	0	7	588,127,41,42,70,122,463,	0,1403,1607,1780,1950,2399,2607,
Chr01	42153527	42158967	TCONS_00007746	0	+	42153527	42158967	0	5	49,384,3993,98,616,	0,100,585,4649,4824,
Chr01	42174521	42175589	TCONS_00007754	0	+	42174521	42175589	0	1	1068,	0,
Chr01	42276222	42281191	TCONS_00016098	0	-	42276222	42281191	0	3	218,140,2554,	0,961,2415,
Chr01	42277333	42281191	TCONS_00016101	0	-	42277333	42281191	0	6	988,259,189,162,143,388,	0,1100,1450,1724,1975,3470,
Chr01	42277333	42281147	TCONS_00016099	0	-	42277333	42281147	0	4	1639,162,137,344,	0,1724,1975,3470,
Chr01	42277333	42281191	TCONS_00016100	0	-	42277333	42281191	0	5	988,259,189,162,1883,	0,1100,1450,1724,1975,
Chr01	42312569	42319991	TCONS_00016117	0	-	42312569	42319991	0	12	734,140,76,27,47,118,51,68,534,146,184,395,	0,1051,1464,1717,1837,2061,2630,3094,3256,4133,4941,7027,
Chr01	42312569	42319575	TCONS_00016114	0	-	42312569	42319575	0	12	734,140,76,27,47,118,51,68,85,65,205,2065,	0,1051,1464,1717,1837,2061,2630,3094,3256,3725,4133,4941,
Chr01	42312569	42320029	TCONS_00016120	0	-	42312569	42320029	0	8	734,140,296,47,1729,205,184,433,	0,1051,1448,1837,2061,4133,4941,7027,
Chr01	42312569	42319586	TCONS_00016115	0	-	42312569	42319586	0	7	734,140,280,47,1729,205,2076,	0,1051,1464,1837,2061,4133,4941,
Chr01	42312569	42320012	TCONS_00016118	0	-	42312569	42320012	0	11	734,140,76,27,47,620,68,534,205,181,416,	0,1051,1464,1717,1837,2061,3094,3256,4133,4941,7027,
Chr01	42312569	42320027	TCONS_00016119	0	-	42312569	42320027	0	12	734,140,76,27,47,118,51,68,534,205,184,431,	0,1051,1464,1717,1837,2061,2630,3094,3256,4133,4941,7027,
Chr01	42361200	42363754	TCONS_00016137	0	-	42361200	42363754	0	2	2387,52,	0,2502,
Chr01	42362303	42374974	TCONS_00007776	0	+	42362303	42374974	0	4	3661,153,88,204,	0,4311,4658,12467,
Chr01	42400902	42402816	TCONS_00007778	0	+	42400902	42402816	0	1	1914,	0,
Chr01	42514976	42516868	TCONS_00016182	0	-	42514976	42516868	0	3	837,96,108,	0,991,1784,
Chr01	42538364	42540286	TCONS_00016191	0	-	42538364	42540286	0	1	1922,	0,
Chr01	42647283	42652588	TCONS_00016226	0	-	42647283	42652588	0	3	3384,112,709,	0,3459,4596,
Chr01	42698244	42703450	TCONS_00007864	0	+	42698244	42703450	0	2	1587,662,	0,4544,
Chr01	42701798	42702150	TCONS_00007865	0	+	42701798	42702150	0	1	352,	0,
Chr01	42702326	42703450	TCONS_00007866	0	+	42702326	42703450	0	1	1124,	0,
Chr01	42704017	42704642	TCONS_00007867	0	+	42704017	42704642	0	1	625,	0,
Chr01	42704765	42705072	TCONS_00007868	0	+	42704765	42705072	0	1	307,	0,
Chr01	42705468	42705974	TCONS_00007869	0	+	42705468	42705974	0	1	506,	0,
Chr01	42706043	42708269	TCONS_00007870	0	+	42706043	42708269	0	1	2226,	0,
Chr01	42746791	42753908	TCONS_00016237	0	-	42746791	42753908	0	6	157,95,265,141,67,2487,	0,3186,3383,3870,4203,4630,
Chr01	42797402	42798616	TCONS_00016251	0	-	42797402	42798616	0	1	1214,	0,
Chr01	42847156	42847654	TCONS_00016256	0	-	42847156	42847654	0	1	498,	0,
Chr01	42847806	42848284	TCONS_00016257	0	-	42847806	42848284	0	1	478,	0,
Chr01	42850430	42852809	TCONS_00016258	0	-	42850430	42852809	0	3	1071,59,1038,	0,1160,1341,
Chr01	42869235	42872296	TCONS_00016265	0	-	42869235	42872296	0	3	1561,59,1231,	0,1650,1830,
Chr01	42870389	42872780	TCONS_00007888	0	+	42870389	42872780	0	1	2391,	0,
Chr01	42886616	42888218	TCONS_00007889	0	+	42886616	42888218	0	1	1602,	0,
Chr01	42888468	42890282	TCONS_00016272	0	-	42888468	42890282	0	1	1814,	0,
Chr01	42953350	42956333	TCONS_00007904	0	+	42953350	42956333	0	5	1067,76,57,98,937,	0,1502,1658,1818,2046,
Chr01	42970420	42970697	TCONS_00007905	0	+	42970420	42970697	0	1	277,	0,
Chr01	43018262	43019222	TCONS_00016297	0	-	43018262	43019222	0	1	960,	0,
Chr01	43038141	43042729	TCONS_00016298	0	-	43038141	43042729	0	6	2805,62,57,163,98,1,	0,2885,3389,3519,3768,4587,
Chr01	43258167	43260834	TCONS_00007969	0	+	43258167	43260834	0	2	1282,1302,	0,1365,
Chr01	43304861	43306622	TCONS_00016365	0	-	43304861	43306622	0	2	1235,415,	0,1346,
Chr01	43316564	43317833	TCONS_00016368	0	-	43316564	43317833	0	1	1269,	0,
Chr01	43327138	43327962	TCONS_00016369	0	-	43327138	43327962	0	2	385,351,	0,473,
Chr01	43344853	43345997	TCONS_00007984	0	+	43344853	43345997	0	1	1144,	0,
Chr01	43345158	43346002	TCONS_00016372	0	-	43345158	43346002	0	1	844,	0,
Chr01	43392675	43394092	TCONS_00016377	0	-	43392675	43394092	0	1	1417,	0,
Chr01	43485918	43488223	TCONS_00008043	0	+	43485918	43488223	0	1	2305,	0,
Chr01	43487076	43488688	TCONS_00016394	0	-	43487076	43488688	0	1	1612,	0,
Chr01	43518796	43520410	TCONS_00008056	0	+	43518796	43520410	0	2	807,676,	0,938,
Chr01	43527061	43527900	TCONS_00016400	0	-	43527061	43527900	0	1	839,	0,
Chr01	43617227	43620384	TCONS_00008070	0	+	43617227	43620384	0	7	247,110,69,596,160,304,1004,	0,337,673,852,1524,1764,2153,
Chr01	43617232	43620384	TCONS_00008073	0	+	43617232	43620384	0	7	242,109,64,596,160,300,1004,	0,332,673,847,1519,1763,2148,
Chr01	43617232	43620384	TCONS_00008072	0	+	43617232	43620384	0	3	242,1111,1633,	0,332,1519,
Chr01	43622677	43633020	TCONS_00016423	0	-	43622677	43633020	0	15	1215,463,137,79,121,426,2116,51,33,114,258,42,2943,469,337,	0,1311,1941,2165,2351,2554,3092,5284,5425,5561,5780,6132,6267,9287,10006,
Chr01	43624254	43633020	TCONS_00016425	0	-	43624254	43633020	0	12	1403,2116,51,33,114,90,96,42,111,183,469,337,	0,1515,3707,3848,3984,4203,4365,4555,4690,7450,7710,8429,
Chr01	43709994	43713885	TCONS_00016448	0	-	43709994	43713885	0	3	54,172,1257,	0,2414,2634,
Chr01	43732894	43734163	TCONS_00016454	0	-	43732894	43734163	0	2	1093,89,	0,1180,
Chr01	43788038	43789294	TCONS_00008128	0	+	43788038	43789294	0	2	697,321,	0,935,
Chr01	43817593	43818003	TCONS_00008132	0	+	43817593	43818003	0	1	410,	0,
Chr01	43889083	43894251	TCONS_00008156	0	+	43889083	43894251	0	4	315,66,55,2976,	0,1787,2056,2192,
Chr01	43889083	43894251	TCONS_00008158	0	+	43889083	43894251	0	7	1204,66,32,580,157,304,705,	0,1787,2056,2169,2867,4062,4463,
Chr01	43889125	43894251	TCONS_00008159	0	+	43889125	43894251	0	8	288,78,66,32,580,157,304,705,	0,1084,1745,2014,2127,2825,4020,4421,
Chr01	43889626	43894251	TCONS_00008160	0	+	43889626	43894251	0	6	661,66,32,374,134,2301,	0,1244,1513,1626,2072,2324,
Chr01	43968534	43973419	TCONS_00016491	0	-	43968534	43973419	0	5	1056,51,35,103,3205,	0,1147,1292,1424,1680,
Chr01	43985618	43989812	TCONS_00008182	0	+	43985618	43989812	0	5	136,435,125,443,1024,	0,1802,2402,2637,3170,
Chr01	43985618	43989812	TCONS_00008181	0	+	43985618	43989812	0	6	136,435,125,443,103,687,	0,1802,2402,2637,3170,3507,
Chr01	43991038	43994889	TCONS_00016499	0	-	43991038	43994889	0	7	388,51,131,383,32,79,182,	0,956,1119,1333,2014,2219,3669,
Chr01	44137020	44141507	TCONS_00016542	0	-	44137020	44141507	0	2	2867,1254,	0,3233,
Chr01	44137020	44141507	TCONS_00016541	0	-	44137020	44141507	0	1	4487,	0,
Chr01	44226719	44236699	TCONS_00016553	0	-	44226719	44236699	0	15	470,789,69,61,2712,189,113,290,52,177,681,507,51,80,389,	0,580,1566,1709,1870,5190,5613,6230,6599,7257,7864,8686,9279,9422,9591,
Chr01	44226719	44236699	TCONS_00016554	0	-	44226719	44236699	0	16	1369,69,63,509,609,273,189,112,288,52,177,681,507,54,80,389,	0,1566,1709,1870,3154,4309,5190,5615,6230,6599,7257,7864,8686,9276,9422,9591,
Chr01	44268388	44269951	TCONS_00008232	0	+	44268388	44269951	0	1	1563,	0,
Chr01	44281560	44285695	TCONS_00008235	0	+	44281560	44285695	0	1	4135,	0,
Chr01	44290747	44291531	TCONS_00016584	0	-	44290747	44291531	0	1	784,	0,
Chr01	44431798	44433124	TCONS_00016624	0	-	44431798	44433124	0	2	276,858,	0,468,
Chr02	95706	98400	TCONS_00023595	0	-	95706	98400	0	1	2694,	0,
Chr02	108026	111098	TCONS_00016646	0	+	108026	111098	0	1	3072,	0,
Chr02	170520	174924	TCONS_00016665	0	+	170520	174924	0	3	12,1330,2701,	0,91,1703,
Chr02	170520	174924	TCONS_00016678	0	+	170520	174924	0	3	12,1321,2701,	0,91,1703,
Chr02	170520	174924	TCONS_00016677	0	+	170520	174924	0	4	12,873,854,2311,	0,91,1036,2093,
Chr02	222435	230854	TCONS_00016689	0	+	222435	230854	0	5	197,1871,97,997,262,	0,754,2984,3213,8157,
Chr02	222451	230024	TCONS_00016693	0	+	222451	230024	0	5	181,2977,118,78,1211,	0,738,3804,4116,6362,
Chr02	222451	228808	TCONS_00016691	0	+	222451	228808	0	6	181,1616,94,97,121,2241,	0,738,2515,2968,3801,4116,
Chr02	304376	308450	TCONS_00016730	0	+	304376	308450	0	5	991,49,99,47,1425,	0,1064,1205,1646,2649,
Chr02	310655	312086	TCONS_00023645	0	-	310655	312086	0	1	1431,	0,
Chr02	341402	342782	TCONS_00016735	0	+	341402	342782	0	2	847,442,	0,938,
Chr02	341666	342782	TCONS_00016736	0	+	341666	342782	0	3	252,128,442,	0,455,674,
Chr02	382958	385633	TCONS_00016753	0	+	382958	385633	0	2	1453,905,	0,1770,
Chr02	443329	444476	TCONS_00016762	0	+	443329	444476	0	1	1147,	0,
Chr02	513382	521733	TCONS_00016770	0	+	513382	521733	0	4	476,4294,188,1036,	0,1158,7041,7315,
Chr02	515845	521733	TCONS_00016776	0	+	515845	521733	0	4	801,121,762,1310,	0,2006,2227,4578,
Chr02	574264	575949	TCONS_00016784	0	+	574264	575949	0	3	484,77,646,	0,591,1039,
Chr02	769553	770294	TCONS_00016820	0	+	769553	770294	0	1	741,	0,
Chr02	769859	770352	TCONS_00023736	0	-	769859	770352	0	1	493,	0,
Chr02	804162	806102	TCONS_00023744	0	-	804162	806102	0	2	407,1387,	0,553,
Chr02	806191	807232	TCONS_00016823	0	+	806191	807232	0	1	1041,	0,
Chr02	928341	929822	TCONS_00016878	0	+	928341	929822	0	1	1481,	0,
Chr02	929888	930601	TCONS_00016879	0	+	929888	930601	0	1	713,	0,
Chr02	1033060	1036805	TCONS_00023803	0	-	1033060	1036805	0	5	1153,889,71,538,244,	0,1291,2265,2432,3501,
Chr02	1033060	1036836	TCONS_00023805	0	-	1033060	1036836	0	6	1153,124,73,71,538,275,	0,1291,2107,2265,2432,3501,
Chr02	1099939	1102999	TCONS_00016935	0	+	1099939	1102999	0	2	1,890,	0,2170,
Chr02	1336003	1338959	TCONS_00016999	0	+	1336003	1338959	0	3	100,2400,283,	0,193,2673,
Chr02	1336024	1341802	TCONS_00017000	0	+	1336024	1341802	0	7	79,252,875,1045,110,75,79,	0,172,1697,2652,3795,5533,5699,
Chr02	1464932	1466813	TCONS_00023925	0	-	1464932	1466813	0	2	513,154,	0,1727,
Chr02	1470936	1472020	TCONS_00017044	0	+	1470936	1472020	0	1	1084,	0,
Chr02	1471408	1474458	TCONS_00023926	0	-	1471408	1474458	0	1	3050,	0,
Chr02	1475952	1477067	TCONS_00023927	0	-	1475952	1477067	0	1	1115,	0,
Chr02	1476267	1477100	TCONS_00017046	0	+	1476267	1477100	0	1	833,	0,
Chr02	1478955	1480665	TCONS_00017048	0	+	1478955	1480665	0	1	1710,	0,
Chr02	1488162	1488549	TCONS_00017049	0	+	1488162	1488549	0	1	387,	0,
Chr02	1495456	1497720	TCONS_00017053	0	+	1495456	1497720	0	2	55,1750,	0,514,
Chr02	1499195	1501185	TCONS_00023932	0	-	1499195	1501185	0	1	1990,	0,
Chr02	1530321	1531222	TCONS_00017069	0	+	1530321	1531222	0	3	228,125,345,	0,336,556,
Chr02	1531463	1535227	TCONS_00023949	0	-	1531463	1535227	0	2	647,3038,	0,726,
Chr02	1564032	1565636	TCONS_00017074	0	+	1564032	1565636	0	1	1604,	0,
Chr02	1576302	1581183	TCONS_00017075	0	+	1576302	1581183	0	5	3600,66,94,48,645,	0,3690,3853,4057,4236,
Chr02	1576302	1581183	TCONS_00017076	0	+	1576302	1581183	0	5	2209,1426,77,48,647,	0,2345,3868,4055,4234,
Chr02	1576412	1581183	TCONS_00017077	0	+	1576412	1581183	0	7	2099,189,90,66,92,48,647,	0,2235,3400,3580,3743,3945,4124,
Chr02	1579321	1581183	TCONS_00017079	0	+	1579321	1581183	0	5	581,66,92,48,647,	0,671,834,1036,1215,
Chr02	1597881	1612333	TCONS_00017087	0	+	1597881	1612333	0	11	339,94,86,150,5517,423,285,81,414,297,2677,	0,445,616,1192,2877,9050,9577,10313,10883,11397,11775,
Chr02	1597882	1600633	TCONS_00023968	0	-	1597882	1600633	0	4	338,109,86,1210,	0,444,615,1541,
Chr02	1781339	1782740	TCONS_00017119	0	+	1781339	1782740	0	1	1401,	0,
Chr02	1885378	1887115	TCONS_00024065	0	-	1885378	1887115	0	2	1,1157,	0,580,
Chr02	1906761	1909408	TCONS_00017140	0	+	1906761	1909408	0	1	2647,	0,
Chr02	1910791	1913995	TCONS_00017141	0	+	1910791	1913995	0	2	488,2639,	0,565,
Chr02	1910793	1913995	TCONS_00017142	0	+	1910793	1913995	0	3	486,1202,1201,	0,563,2001,
Chr02	1921967	1925478	TCONS_00024073	0	-	1921967	1925478	0	2	1209,842,	0,2669,
Chr02	1927253	1932474	TCONS_00024074	0	-	1927253	1932474	0	5	255,1224,109,534,466,	0,378,1731,4099,4755,
Chr02	1937430	1947872	TCONS_00017147	0	+	1937430	1947872	0	13	1203,308,68,371,137,67,2994,789,146,92,478,419,592,	0,1747,2157,2699,3253,3535,3882,7466,8350,8587,8785,9344,9850,
Chr02	2092987	2093362	TCONS_00024092	0	-	2092987	2093362	0	1	375,	0,
Chr02	2094321	2095005	TCONS_00024093	0	-	2094321	2095005	0	1	684,	0,
Chr02	2097378	2097673	TCONS_00024094	0	-	2097378	2097673	0	1	295,	0,
Chr02	2117628	2118000	TCONS_00017226	0	+	2117628	2118000	0	1	372,	0,
Chr02	2142294	2143499	TCONS_00024099	0	-	2142294	2143499	0	1	1205,	0,
Chr02	2195726	2199834	TCONS_00024120	0	-	2195726	2199834	0	1	4108,	0,
Chr02	2267716	2275482	TCONS_00017244	0	+	2267716	2275482	0	2	7055,79,	0,7687,
Chr02	2441890	2445368	TCONS_00024148	0	-	2441890	2445368	0	1	3478,	0,
Chr02	2441890	2445363	TCONS_00024147	0	-	2441890	2445363	0	4	707,438,898,37,	0,1908,2388,3436,
Chr02	2441890	2445368	TCONS_00024149	0	-	2441890	2445368	0	3	707,171,832,	0,1908,2646,
Chr02	2497424	2501554	TCONS_00017277	0	+	2497424	2501554	0	5	563,804,162,1392,7,	0,646,1653,1968,4123,
Chr02	2497424	2501554	TCONS_00017278	0	+	2497424	2501554	0	6	563,804,162,166,1109,7,	0,646,1653,1971,2251,4123,
Chr02	2497456	2500315	TCONS_00017280	0	+	2497456	2500315	0	3	1783,92,49,	0,1939,2810,
Chr02	2497474	2499727	TCONS_00017281	0	+	2497474	2499727	0	3	1400,120,335,	0,1645,1918,
Chr02	2497474	2501554	TCONS_00017283	0	+	2497474	2501554	0	6	513,804,282,95,518,7,	0,596,1483,1918,2792,4073,
Chr02	2497474	2501554	TCONS_00017282	0	+	2497474	2501554	0	3	1765,1389,7,	0,1921,4073,
Chr02	2497512	2500315	TCONS_00017284	0	+	2497512	2500315	0	5	475,792,162,95,49,	0,570,1565,1880,2754,
Chr02	2520749	2527232	TCONS_00017291	0	+	2520749	2527232	0	6	148,42,55,2177,759,1077,	0,263,2135,2282,4549,5406,
Chr02	2520749	2527232	TCONS_00017292	0	+	2520749	2527232	0	5	148,2324,364,294,1077,	0,2135,4549,5014,5406,
Chr02	2520749	2527232	TCONS_00017289	0	+	2520749	2527232	0	6	148,4196,192,96,294,1077,	0,263,4549,4830,5014,5406,
Chr02	2524143	2527232	TCONS_00017293	0	+	2524143	2527232	0	5	1347,83,127,81,777,	0,1436,1620,2012,2312,
Chr02	2524232	2527232	TCONS_00017294	0	+	2524232	2527232	0	5	976,192,83,127,1077,	0,1066,1347,1531,1923,
Chr02	2589881	2594108	TCONS_00017314	0	+	2589881	2594108	0	1	4227,	0,
Chr02	2596306	2601428	TCONS_00024168	0	-	2596306	2601428	0	3	1279,1584,2064,	0,1377,3058,
Chr02	2596306	2601530	TCONS_00024171	0	-	2596306	2601530	0	13	1279,101,59,108,89,66,190,227,75,453,189,113,386,	0,1377,1553,1697,1899,2101,2243,2586,2886,3058,3623,3961,4838,
Chr02	2596491	2596795	TCONS_00017316	0	+	2596491	2596795	0	1	304,	0,
Chr02	2655384	2655685	TCONS_00024187	0	-	2655384	2655685	0	1	301,	0,
Chr02	2678397	2681607	TCONS_00017346	0	+	2678397	2681607	0	6	114,106,788,135,49,1065,	0,463,721,1589,1866,2145,
Chr02	2906698	2907001	TCONS_00024241	0	-	2906698	2907001	0	1	303,	0,
Chr02	2910759	2913695	TCONS_00024244	0	-	2910759	2913695	0	4	777,88,542,283,	0,996,2014,2653,
Chr02	2921372	2931213	TCONS_00017423	0	+	2921372	2931213	0	7	309,2828,433,235,1986,431,989,	0,1168,4064,5334,6175,8229,8852,
Chr02	2921372	2931213	TCONS_00017426	0	+	2921372	2931213	0	4	309,838,1938,989,	0,1168,6722,8852,
Chr02	2921372	2931213	TCONS_00017419	0	+	2921372	2931213	0	5	309,3067,43,68,2435,	0,1168,5334,5501,7406,
Chr02	2921372	2931213	TCONS_00017424	0	+	2921372	2931213	0	8	160,64,2828,433,1654,1089,167,989,	0,245,1168,4064,5334,7072,8229,8852,
Chr02	2921372	2931213	TCONS_00017425	0	+	2921372	2931213	0	7	309,3329,1654,1089,167,48,989,	0,1168,5334,7072,8229,8612,8852,
Chr02	2932274	2937381	TCONS_00017430	0	+	2932274	2937381	0	3	110,862,3123,	0,1055,1984,
Chr02	2932305	2937381	TCONS_00017431	0	+	2932305	2937381	0	3	74,862,3048,	0,1024,2028,
Chr02	2932549	2937381	TCONS_00017432	0	+	2932549	2937381	0	2	1642,3123,	0,1709,
Chr02	2932567	2937381	TCONS_00017433	0	+	2932567	2937381	0	2	1624,3048,	0,1766,
Chr02	2938501	2944320	TCONS_00017435	0	+	2938501	2944320	0	4	236,4241,293,434,	0,276,4603,5385,
Chr02	2938501	2943776	TCONS_00017434	0	+	2938501	2943776	0	3	236,4241,653,	0,276,4622,
Chr02	2944939	2953634	TCONS_00017438	0	+	2944939	2953634	0	4	382,3081,757,3550,	0,1057,4244,5145,
Chr02	2944939	2953634	TCONS_00017437	0	+	2944939	2953634	0	3	4138,533,3808,	0,4244,4887,
Chr02	2944975	2953634	TCONS_00017439	0	+	2944975	2953634	0	6	346,2570,419,62,373,2455,	0,1021,3683,4208,4588,6204,
Chr02	2957995	2964803	TCONS_00017441	0	+	2957995	2964803	0	5	4873,154,294,125,59,	0,5072,5727,6500,6749,
Chr02	2957995	2964477	TCONS_00017440	0	+	2957995	2964477	0	3	345,24,1727,	0,4660,4755,
Chr02	2995329	2999536	TCONS_00017452	0	+	2995329	2999536	0	4	166,85,467,1865,	0,287,1781,2342,
Chr02	2995345	2999536	TCONS_00017453	0	+	2995345	2999536	0	3	150,2731,762,	0,271,3429,
Chr02	3003591	3007296	TCONS_00024255	0	-	3003591	3007296	0	4	1114,137,1819,226,	0,1182,1476,3479,
Chr02	3003591	3007296	TCONS_00024254	0	-	3003591	3007296	0	2	1114,2491,	0,1214,
Chr02	3009683	3013674	TCONS_00017456	0	+	3009683	3013674	0	2	173,3643,	0,348,
Chr02	3013906	3019515	TCONS_00017457	0	+	3013906	3019515	0	4	254,98,2316,2238,	0,494,696,3371,
Chr02	3026403	3029942	TCONS_00017460	0	+	3026403	3029942	0	3	2432,118,745,	0,2589,2794,
Chr02	3048619	3051089	TCONS_00017466	0	+	3048619	3051089	0	2	1684,441,	0,2029,
Chr02	3048619	3051089	TCONS_00017465	0	+	3048619	3051089	0	2	681,968,	0,1502,
Chr02	3052145	3056008	TCONS_00017469	0	+	3052145	3056008	0	5	279,196,1842,118,945,	0,412,714,2713,2918,
Chr02	3052145	3056008	TCONS_00017468	0	+	3052145	3056008	0	5	279,196,1815,118,945,	0,412,741,2713,2918,
Chr02	3052423	3056008	TCONS_00017470	0	+	3052423	3056008	0	2	1,3332,	0,253,
Chr02	3059219	3064461	TCONS_00017471	0	+	3059219	3064461	0	4	55,827,814,2663,	0,148,1681,2579,
Chr02	3060226	3064461	TCONS_00017472	0	+	3060226	3064461	0	1	4235,	0,
Chr02	3088234	3102668	TCONS_00017476	0	+	3088234	3102668	0	3	3716,451,4337,	0,3896,10097,
Chr02	3088236	3105055	TCONS_00017480	0	+	3088236	3105055	0	7	133,6453,192,53,180,111,69,	0,289,7085,8335,8518,11778,16750,
Chr02	3088236	3102668	TCONS_00017478	0	+	3088236	3102668	0	7	3714,1612,90,192,53,2945,2654,	0,3894,6652,7085,8335,8518,11778,
Chr02	3088236	3102668	TCONS_00017477	0	+	3088236	3102668	0	6	3714,1612,90,192,53,5914,	0,3894,6652,7085,8335,8518,
Chr02	3097043	3105055	TCONS_00017485	0	+	3097043	3105055	0	4	2312,237,111,69,	0,2419,2971,7943,
Chr02	3153152	3156337	TCONS_00017498	0	+	3153152	3156337	0	1	3185,	0,
Chr02	3183893	3189481	TCONS_00024288	0	-	3183893	3189481	0	10	718,182,232,199,81,120,151,1622,359,520,	0,1395,1656,1973,2257,2416,2628,2855,4572,5068,
Chr02	3248173	3253319	TCONS_00024305	0	-	3248173	3253319	0	2	87,1447,	0,3699,
Chr02	3272346	3274916	TCONS_00024308	0	-	3272346	3274916	0	1	2570,	0,
Chr02	3365132	3366771	TCONS_00024327	0	-	3365132	3366771	0	1	1639,	0,
Chr02	3365132	3366839	TCONS_00024328	0	-	3365132	3366839	0	2	232,1184,	0,523,
Chr02	3477599	3484079	TCONS_00024349	0	-	3477599	3484079	0	6	181,116,211,238,151,4241,	0,289,504,832,1379,2239,
Chr02	3479043	3484079	TCONS_00024350	0	-	3479043	3484079	0	2	86,4205,	0,831,
Chr02	3516696	3517745	TCONS_00024352	0	-	3516696	3517745	0	1	1049,	0,
Chr02	3518803	3520231	TCONS_00017586	0	+	3518803	3520231	0	2	429,801,	0,627,
Chr02	3518803	3524862	TCONS_00017588	0	+	3518803	3524862	0	4	429,282,452,1750,	0,627,2404,4309,
Chr02	3518803	3524862	TCONS_00017589	0	+	3518803	3524862	0	3	429,282,3655,	0,627,2404,
Chr02	3528865	3533126	TCONS_00017592	0	+	3528865	3533126	0	2	674,2847,	0,1414,
Chr02	3528865	3533126	TCONS_00017593	0	+	3528865	3533126	0	2	674,2826,	0,1435,
Chr02	3529231	3533126	TCONS_00017594	0	+	3529231	3533126	0	1	3895,	0,
Chr02	3530757	3537086	TCONS_00024358	0	-	3530757	3537086	0	2	3598,2242,	0,4087,
Chr02	3530757	3537086	TCONS_00024357	0	-	3530757	3537086	0	2	3593,2246,	0,4083,
Chr02	3530757	3537086	TCONS_00024355	0	-	3530757	3537086	0	2	3614,2237,	0,4092,
Chr02	3530757	3534443	TCONS_00024354	0	-	3530757	3534443	0	2	2314,1170,	0,2516,
Chr02	3545514	3554007	TCONS_00017599	0	+	3545514	3554007	0	2	218,869,	0,7624,
Chr02	3549896	3554007	TCONS_00017601	0	+	3549896	3554007	0	2	2698,869,	0,3242,
Chr02	3627114	3628091	TCONS_00017618	0	+	3627114	3628091	0	3	214,9,500,	0,433,477,
Chr02	3692378	3694422	TCONS_00024403	0	-	3692378	3694422	0	3	1032,133,695,	0,1119,1349,
Chr02	3692378	3694525	TCONS_00024404	0	-	3692378	3694525	0	3	1032,133,811,	0,1119,1336,
Chr02	3710456	3714610	TCONS_00024413	0	-	3710456	3714610	0	1	4154,	0,
Chr02	3732974	3740448	TCONS_00017656	0	+	3732974	3740448	0	6	117,401,5343,99,101,388,	0,435,973,6452,6683,7086,
Chr02	3758492	3759348	TCONS_00017664	0	+	3758492	3759348	0	1	856,	0,
Chr02	3771409	3771780	TCONS_00024422	0	-	3771409	3771780	0	1	371,	0,
Chr02	3817060	3817444	TCONS_00017676	0	+	3817060	3817444	0	1	384,	0,
Chr02	4029016	4045476	TCONS_00024487	0	-	4029016	4045476	0	8	1044,19,99,1973,239,196,83,6874,	0,3466,3586,4791,7645,9157,9412,9586,
Chr02	4029016	4045462	TCONS_00024486	0	-	4029016	4045462	0	4	1044,3298,239,7289,	0,3466,7645,9157,
Chr02	4036261	4045425	TCONS_00024489	0	-	4036261	4045425	0	2	639,7252,	0,1912,
Chr02	4059963	4060249	TCONS_00017728	0	+	4059963	4060249	0	1	286,	0,
Chr02	4064176	4064752	TCONS_00017731	0	+	4064176	4064752	0	1	576,	0,
Chr02	4122028	4126647	TCONS_00017746	0	+	4122028	4126647	0	1	4619,	0,
Chr02	4147003	4147818	TCONS_00024517	0	-	4147003	4147818	0	1	815,	0,
Chr02	4205872	4211436	TCONS_00024530	0	-	4205872	4211436	0	10	543,248,70,97,272,127,238,113,56,1092,	0,645,1255,1424,1626,2004,2791,3397,3611,4472,
Chr02	4334650	4338866	TCONS_00024554	0	-	4334650	4338866	0	2	788,2556,	0,1660,
Chr02	4404448	4404827	TCONS_00017793	0	+	4404448	4404827	0	1	379,	0,
Chr02	4442843	4471213	TCONS_00024574	0	-	4442843	4471213	0	12	12,564,1311,2802,700,1465,60,122,331,595,103,211,	0,256,7385,9301,12657,13447,21350,24030,24225,25861,27573,28159,
Chr02	4443376	4467421	TCONS_00024575	0	-	4443376	4467421	0	10	287,72,94,64,317,56,1308,60,60,102,	0,6852,11476,12124,12507,12914,13071,20817,23692,23943,
Chr02	4444037	4444455	TCONS_00024576	0	-	4444037	4444455	0	1	418,	0,
Chr02	4595377	4600762	TCONS_00017814	0	+	4595377	4600762	0	3	520,662,2693,	0,1937,2692,
Chr02	4595377	4600762	TCONS_00017815	0	+	4595377	4600762	0	2	2599,2693,	0,2692,
Chr02	4596089	4600762	TCONS_00017818	0	+	4596089	4600762	0	3	1887,60,591,	0,1980,4082,
Chr02	4830236	4835721	TCONS_00024634	0	-	4830236	4835721	0	2	4463,344,	0,5141,
Chr02	4862064	4865658	TCONS_00024641	0	-	4862064	4865658	0	10	748,66,66,56,115,85,113,73,342,195,	0,834,1363,1515,1700,1940,2111,2358,2909,3399,
Chr02	4862064	4865658	TCONS_00024643	0	-	4862064	4865658	0	9	748,66,66,56,73,85,113,342,195,	0,834,1363,1515,1742,1940,2111,2909,3399,
Chr02	4862064	4865658	TCONS_00024642	0	-	4862064	4865658	0	8	748,66,66,56,115,85,1140,195,	0,834,1363,1515,1700,1940,2111,3399,
Chr02	4927482	4930617	TCONS_00017864	0	+	4927482	4930617	0	1	3135,	0,
Chr02	4988707	4990551	TCONS_00024679	0	-	4988707	4990551	0	1	1844,	0,
Chr02	5000567	5001327	TCONS_00017883	0	+	5000567	5001327	0	1	760,	0,
Chr02	5002114	5020235	TCONS_00017884	0	+	5002114	5020235	0	3	1282,2400,1855,	0,13677,16266,
Chr02	5003547	5006841	TCONS_00017885	0	+	5003547	5006841	0	1	3294,	0,
Chr02	5011234	5022929	TCONS_00017888	0	+	5011234	5022929	0	7	475,127,129,71,7467,705,1176,	0,540,768,972,2111,9656,10519,
Chr02	5011308	5021646	TCONS_00017890	0	+	5011308	5021646	0	8	401,3042,62,90,54,31,547,756,	0,466,3589,5126,6829,7072,8957,9582,
Chr02	5071738	5077683	TCONS_00017896	0	+	5071738	5077683	0	2	195,1917,	0,4028,
Chr02	5071804	5077683	TCONS_00017897	0	+	5071804	5077683	0	3	129,173,1363,	0,3962,4516,
Chr02	5071999	5072432	TCONS_00017898	0	+	5071999	5072432	0	1	433,	0,
Chr02	5073339	5073987	TCONS_00017899	0	+	5073339	5073987	0	2	187,374,	0,274,
Chr02	5231112	5232000	TCONS_00017919	0	+	5231112	5232000	0	2	31,772,	0,116,
Chr02	5263850	5264640	TCONS_00017927	0	+	5263850	5264640	0	1	790,	0,
Chr02	5475520	5477111	TCONS_00017957	0	+	5475520	5477111	0	1	1591,	0,
Chr02	5506213	5510870	TCONS_00024800	0	-	5506213	5510870	0	2	4389,163,	0,4494,
Chr02	5517186	5521703	TCONS_00024807	0	-	5517186	5521703	0	6	589,83,97,199,68,1891,	0,1231,1513,1738,2060,2626,
Chr02	5517186	5521703	TCONS_00024808	0	-	5517186	5521703	0	5	1314,97,193,68,1891,	0,1513,1738,2060,2626,
Chr02	5517186	5521703	TCONS_00024806	0	-	5517186	5521703	0	7	589,83,100,390,289,87,350,	0,1231,1513,1738,2626,3222,4167,
Chr02	5530393	5536673	TCONS_00017970	0	+	5530393	5536673	0	10	1401,104,127,34,124,1253,71,69,134,695,	0,1511,1853,2114,2438,3366,4705,4845,5211,5585,
Chr02	5655397	5655686	TCONS_00024850	0	-	5655397	5655686	0	1	289,	0,
Chr02	5657589	5657834	TCONS_00024851	0	-	5657589	5657834	0	1	245,	0,
Chr02	5658490	5658982	TCONS_00024852	0	-	5658490	5658982	0	1	492,	0,
Chr02	5820084	5822093	TCONS_00024908	0	-	5820084	5822093	0	3	1029,129,294,	0,1397,1715,
Chr02	5857310	5859695	TCONS_00024918	0	-	5857310	5859695	0	1	2385,	0,
Chr02	5967505	5968889	TCONS_00018029	0	+	5967505	5968889	0	1	1384,	0,
Chr02	5991166	5993177	TCONS_00018030	0	+	5991166	5993177	0	2	135,732,	0,1279,
Chr02	5991763	5992369	TCONS_00018031	0	+	5991763	5992369	0	1	606,	0,
Chr02	6081186	6081910	TCONS_00018043	0	+	6081186	6081910	0	1	724,	0,
Chr02	6104643	6105519	TCONS_00018050	0	+	6104643	6105519	0	1	876,	0,
Chr02	6117784	6119489	TCONS_00018051	0	+	6117784	6119489	0	1	1705,	0,
Chr02	6126725	6127032	TCONS_00018052	0	+	6126725	6127032	0	1	307,	0,
Chr02	6168478	6169405	TCONS_00024967	0	-	6168478	6169405	0	2	366,304,	0,623,
Chr02	6205544	6206004	TCONS_00024974	0	-	6205544	6206004	0	1	460,	0,
Chr02	6218334	6218615	TCONS_00024977	0	-	6218334	6218615	0	1	281,	0,
Chr02	6222523	6222900	TCONS_00024978	0	-	6222523	6222900	0	1	377,	0,
Chr02	6232199	6233560	TCONS_00018075	0	+	6232199	6233560	0	1	1361,	0,
Chr02	6263540	6269120	TCONS_00024990	0	-	6263540	6269120	0	3	3295,70,94,	0,4434,5486,
Chr02	6263540	6268688	TCONS_00024989	0	-	6263540	6268688	0	1	5148,	0,
Chr02	6263540	6269433	TCONS_00024992	0	-	6263540	6269433	0	4	3295,69,105,179,	0,4434,5485,5714,
Chr02	6263540	6269133	TCONS_00024991	0	-	6263540	6269133	0	2	3295,108,	0,5485,
Chr02	6289238	6296275	TCONS_00018103	0	+	6289238	6296275	0	2	149,1452,	0,5585,
Chr02	6297915	6303910	TCONS_00024995	0	-	6297915	6303910	0	2	575,860,	0,5135,
Chr02	6297915	6300918	TCONS_00024994	0	-	6297915	6300918	0	2	838,2021,	0,982,
Chr02	6301429	6303910	TCONS_00024997	0	-	6301429	6303910	0	3	1159,697,406,	0,1192,2075,
Chr02	6309871	6321586	TCONS_00018105	0	+	6309871	6321586	0	2	281,454,	0,11261,
Chr02	6326908	6328021	TCONS_00025003	0	-	6326908	6328021	0	3	278,190,7,	0,652,1106,
Chr02	6326908	6327971	TCONS_00025002	0	-	6326908	6327971	0	2	278,411,	0,652,
Chr02	6333919	6334424	TCONS_00018108	0	+	6333919	6334424	0	1	505,	0,
Chr02	6353851	6354543	TCONS_00025008	0	-	6353851	6354543	0	2	331,261,	0,431,
Chr02	6367195	6368618	TCONS_00025009	0	-	6367195	6368618	0	2	555,444,	0,979,
Chr02	6373013	6374058	TCONS_00025010	0	-	6373013	6374058	0	3	404,104,27,	0,811,1018,
Chr02	6388938	6394089	TCONS_00018110	0	+	6388938	6394089	0	3	219,2963,643,	0,402,4508,
Chr02	6404019	6405271	TCONS_00018114	0	+	6404019	6405271	0	2	247,539,	0,713,
Chr02	6411223	6446418	TCONS_00018121	0	+	6411223	6446418	0	11	236,61,37,110,100,87,1814,81,157,10908,18408,	0,417,1431,1699,1885,2069,2542,4873,5078,5472,16787,
Chr02	6411266	6418455	TCONS_00018123	0	+	6411266	6418455	0	10	193,88,143,110,100,87,1814,81,157,1760,	0,1045,1416,1656,1842,2026,2499,4830,5035,5429,
Chr02	6411308	6416611	TCONS_00018124	0	+	6411308	6416611	0	7	151,61,37,110,100,721,515,	0,332,1346,1614,1800,1984,4788,
Chr02	6411308	6418455	TCONS_00018126	0	+	6411308	6418455	0	9	151,1185,110,100,87,1814,81,157,1760,	0,332,1614,1800,1984,2457,4788,4993,5387,
Chr02	6411308	6416611	TCONS_00018125	0	+	6411308	6416611	0	7	1517,110,100,87,242,81,310,	0,1614,1800,1984,2463,4788,4993,
Chr02	6412364	6418455	TCONS_00018128	0	+	6412364	6418455	0	9	461,110,100,87,290,166,77,157,1760,	0,558,744,928,1401,3053,3736,3937,4331,
Chr02	6460824	6463412	TCONS_00018131	0	+	6460824	6463412	0	3	259,143,850,	0,839,1738,
Chr02	6471224	6472564	TCONS_00025016	0	-	6471224	6472564	0	2	689,537,	0,803,
Chr02	6507557	6516372	TCONS_00025027	0	-	6507557	6516372	0	12	1024,87,203,112,45,105,2437,113,181,834,94,42,	0,1881,2491,3187,3379,3528,3900,6469,7295,7576,8512,8773,
Chr02	6507557	6510735	TCONS_00025025	0	-	6507557	6510735	0	3	1024,87,687,	0,1881,2491,
Chr02	6507557	6521809	TCONS_00025033	0	-	6507557	6521809	0	12	1968,808,45,105,52,70,1244,436,361,289,79,101,	0,2491,3379,3528,3899,5729,6232,7576,8243,10317,11535,14151,
Chr02	6530459	6535939	TCONS_00025043	0	-	6530459	6535939	0	5	681,691,280,2715,321,	0,766,1534,1902,5159,
Chr02	6530459	6535939	TCONS_00025041	0	-	6530459	6535939	0	6	681,691,280,1596,70,321,	0,766,1534,1902,4538,5159,
Chr02	6530459	6535815	TCONS_00025040	0	-	6530459	6535815	0	6	681,691,280,66,1452,818,	0,766,1534,1902,2046,4538,
Chr02	6530459	6535939	TCONS_00025042	0	-	6530459	6535939	0	5	681,691,280,2706,321,	0,766,1534,1902,5159,
Chr02	6530459	6535939	TCONS_00025044	0	-	6530459	6535939	0	5	681,691,280,1808,1655,	0,766,1534,1902,3825,
Chr02	6536803	6542605	TCONS_00018152	0	+	6536803	6542605	0	4	241,254,1423,885,	0,3046,3375,4917,
Chr02	6536826	6542605	TCONS_00018153	0	+	6536826	6542605	0	1	5779,	0,
Chr02	6539365	6542605	TCONS_00018154	0	+	6539365	6542605	0	3	1841,185,885,	0,2051,2355,
Chr02	6546251	6557011	TCONS_00025050	0	-	6546251	6557011	0	3	3353,3782,323,	0,4924,10437,
Chr02	6546251	6557058	TCONS_00025051	0	-	6546251	6557058	0	5	3435,1689,81,3247,370,	0,3530,5301,5459,10437,
Chr02	6575902	6577424	TCONS_00025062	0	-	6575902	6577424	0	1	1522,	0,
Chr02	6576430	6577429	TCONS_00018158	0	+	6576430	6577429	0	1	999,	0,
Chr02	6578039	6584641	TCONS_00025063	0	-	6578039	6584641	0	1	6602,	0,
Chr02	6584755	6585602	TCONS_00025064	0	-	6584755	6585602	0	1	847,	0,
Chr02	6590119	6594199	TCONS_00025067	0	-	6590119	6594199	0	3	1488,115,1789,	0,1560,2291,
Chr02	6590119	6594045	TCONS_00025066	0	-	6590119	6594045	0	5	1488,115,61,249,202,	0,1560,2291,3301,3724,
Chr02	6590119	6594010	TCONS_00025065	0	-	6590119	6594010	0	3	988,137,2331,	0,1351,1560,
Chr02	6590119	6594199	TCONS_00025068	0	-	6590119	6594199	0	5	1488,115,61,322,370,	0,1560,2291,3301,3710,
Chr02	6593021	6594499	TCONS_00018159	0	+	6593021	6594499	0	1	1478,	0,
Chr02	6608320	6612020	TCONS_00025072	0	-	6608320	6612020	0	3	2090,117,1321,	0,2179,2379,
Chr02	6608320	6612360	TCONS_00025075	0	-	6608320	6612360	0	7	489,38,67,758,111,252,1252,	0,924,1069,1332,2179,2373,2788,
Chr02	6608320	6612360	TCONS_00025076	0	-	6608320	6612360	0	6	962,836,96,110,252,1252,	0,1069,1994,2180,2373,2788,
Chr02	6608320	6612106	TCONS_00025074	0	-	6608320	6612106	0	7	962,67,38,96,111,252,998,	0,1069,1332,1994,2179,2373,2788,
Chr02	6608320	6612093	TCONS_00025073	0	-	6608320	6612093	0	4	489,1221,252,985,	0,1069,2373,2788,
Chr02	6678614	6686329	TCONS_00018172	0	+	6678614	6686329	0	2	905,6718,	0,997,
Chr02	6678614	6686329	TCONS_00018170	0	+	6678614	6686329	0	4	368,89,3916,2151,	0,816,997,5564,
Chr02	6678628	6686329	TCONS_00018175	0	+	6678628	6686329	0	4	354,89,3353,2999,	0,802,983,4702,
Chr02	6678628	6686329	TCONS_00018174	0	+	6678628	6686329	0	2	354,6899,	0,802,
Chr02	6678647	6686329	TCONS_00018178	0	+	6678647	6686329	0	3	3599,1192,2146,	0,3688,5536,
Chr02	6678647	6686329	TCONS_00018180	0	+	6678647	6686329	0	3	335,89,5992,	0,783,1690,
Chr02	6779343	6784912	TCONS_00025107	0	-	6779343	6784912	0	4	572,287,261,65,	0,677,2289,5504,
Chr02	6840475	6850354	TCONS_00025121	0	-	6840475	6850354	0	2	1005,332,	0,9547,
Chr02	6841578	6847697	TCONS_00025122	0	-	6841578	6847697	0	1	6119,	0,
Chr02	6847784	6850354	TCONS_00025124	0	-	6847784	6850354	0	1	2570,	0,
Chr02	6885807	6892035	TCONS_00025138	0	-	6885807	6892035	0	1	6228,	0,
Chr02	6885807	6892217	TCONS_00025139	0	-	6885807	6892217	0	3	2237,2479,360,	0,2325,6050,
Chr02	6917934	6918424	TCONS_00025143	0	-	6917934	6918424	0	1	490,	0,
Chr02	6917940	6918499	TCONS_00018217	0	+	6917940	6918499	0	1	559,	0,
Chr02	7149892	7151049	TCONS_00025170	0	-	7149892	7151049	0	1	1157,	0,
Chr02	7239721	7246044	TCONS_00018299	0	+	7239721	7246044	0	5	114,252,93,112,203,	0,201,548,718,6120,
Chr02	7250326	7251388	TCONS_00018300	0	+	7250326	7251388	0	1	1062,	0,
Chr02	7367376	7374640	TCONS_00025192	0	-	7367376	7374640	0	2	5534,434,	0,6830,
Chr02	7367376	7374640	TCONS_00025190	0	-	7367376	7374640	0	3	4483,345,434,	0,5189,6830,
Chr02	7442391	7447718	TCONS_00025205	0	-	7442391	7447718	0	3	2600,188,188,	0,4872,5139,
Chr02	7442391	7447718	TCONS_00025207	0	-	7442391	7447718	0	3	2663,122,188,	0,4938,5139,
Chr02	7442391	7447718	TCONS_00025206	0	-	7442391	7447718	0	3	2600,122,188,	0,4938,5139,
Chr02	7454399	7460418	TCONS_00018316	0	+	7454399	7460418	0	4	3867,201,81,991,	0,4002,4684,5028,
Chr02	7454425	7460418	TCONS_00018319	0	+	7454425	7460418	0	3	3841,763,991,	0,3976,5002,
Chr02	7454461	7460418	TCONS_00018322	0	+	7454461	7460418	0	5	3253,333,201,79,991,	0,3472,3940,4624,4966,
Chr02	7575784	7576760	TCONS_00018333	0	+	7575784	7576760	0	1	976,	0,
Chr02	7587934	7589788	TCONS_00018337	0	+	7587934	7589788	0	1	1854,	0,
Chr02	7591033	7598059	TCONS_00018339	0	+	7591033	7598059	0	3	198,2444,2877,	0,273,4149,
Chr02	7591033	7593876	TCONS_00018338	0	+	7591033	7593876	0	2	198,2543,	0,300,
Chr02	7591064	7598059	TCONS_00018340	0	+	7591064	7598059	0	3	341,1050,2877,	0,1636,4118,
Chr02	7591078	7598059	TCONS_00018341	0	+	7591078	7598059	0	3	153,72,1368,	0,255,5613,
Chr02	7606272	7606820	TCONS_00030405	0	.	7606272	7606820	0	1	548,	0,
Chr02	7806561	7816632	TCONS_00025249	0	-	7806561	7816632	0	3	3603,2036,1165,	0,3767,8906,
Chr02	7813162	7816647	TCONS_00025252	0	-	7813162	7816647	0	1	3485,	0,
Chr02	7874305	7874579	TCONS_00025257	0	-	7874305	7874579	0	1	274,	0,
Chr02	7875377	7875643	TCONS_00025258	0	-	7875377	7875643	0	1	266,	0,
Chr02	8283428	8286229	TCONS_00025276	0	-	8283428	8286229	0	3	1356,902,385,	0,1416,2416,
Chr02	8346333	8346602	TCONS_00018428	0	+	8346333	8346602	0	1	269,	0,
Chr02	8447960	8455057	TCONS_00018439	0	+	8447960	8455057	0	6	2084,220,163,103,67,1238,	0,2169,2467,2722,4521,5859,
Chr02	8556097	8557495	TCONS_00018459	0	+	8556097	8557495	0	1	1398,	0,
Chr02	8567226	8575309	TCONS_00018461	0	+	8567226	8575309	0	4	118,74,3602,1522,	0,2030,2828,6561,
Chr02	8569308	8576262	TCONS_00018462	0	+	8569308	8576262	0	7	22,38,2050,778,45,94,534,	0,219,1715,3857,5441,5563,6420,
Chr02	8583276	8586011	TCONS_00018464	0	+	8583276	8586011	0	1	2735,	0,
Chr02	8617363	8623397	TCONS_00025317	0	-	8617363	8623397	0	4	6,371,1917,2202,	0,228,751,3832,
Chr02	8690730	8691811	TCONS_00018484	0	+	8690730	8691811	0	1	1081,	0,
Chr02	8840414	8857988	TCONS_00018507	0	+	8840414	8857988	0	6	181,6641,100,109,116,877,	0,2085,9429,12369,16344,16697,
Chr02	8840464	8857988	TCONS_00018508	0	+	8840464	8857988	0	5	131,6641,100,116,877,	0,2035,9379,16294,16647,
Chr02	8840465	8857988	TCONS_00018512	0	+	8840465	8857988	0	7	4394,3968,109,2296,109,116,877,	0,4496,8566,9378,12318,16293,16646,
Chr02	8840465	8857988	TCONS_00018514	0	+	8840465	8857988	0	7	130,132,454,2296,109,116,877,	0,2034,8221,9378,12318,16293,16646,
Chr02	8840465	8853718	TCONS_00018509	0	+	8840465	8853718	0	4	8314,276,100,935,	0,8399,9378,12318,
Chr02	8840465	8853718	TCONS_00018510	0	+	8840465	8853718	0	4	130,6641,100,935,	0,2034,9378,12318,
Chr02	8840465	8857988	TCONS_00018513	0	+	8840465	8857988	0	6	130,6641,100,1125,116,877,	0,2034,9378,11302,16293,16646,
Chr02	8840465	8857988	TCONS_00018511	0	+	8840465	8857988	0	7	130,6641,100,372,109,116,877,	0,2034,9378,11302,12318,16293,16646,
Chr02	8840471	8853718	TCONS_00018515	0	+	8840471	8853718	0	4	4388,4179,100,1876,	0,4490,9372,11371,
Chr02	8840507	8857988	TCONS_00018516	0	+	8840507	8857988	0	4	8633,3049,116,877,	0,9336,16251,16604,
Chr02	8871310	8874621	TCONS_00025348	0	-	8871310	8874621	0	3	363,120,545,	0,2044,2766,
Chr02	8895629	8896113	TCONS_00018521	0	+	8895629	8896113	0	1	484,	0,
Chr02	8922247	8924392	TCONS_00018526	0	+	8922247	8924392	0	3	354,138,1430,	0,483,715,
Chr02	8925925	8928829	TCONS_00018527	0	+	8925925	8928829	0	3	43,79,1479,	0,408,1425,
Chr02	8937859	8940162	TCONS_00018529	0	+	8937859	8940162	0	1	2303,	0,
Chr02	9042139	9046333	TCONS_00018542	0	+	9042139	9046333	0	4	3196,225,72,333,	0,3312,3672,3861,
Chr02	9042145	9046333	TCONS_00018543	0	+	9042145	9046333	0	4	2017,1091,158,522,	0,2099,3373,3666,
Chr02	9083196	9084276	TCONS_00025410	0	-	9083196	9084276	0	1	1080,	0,
Chr02	9093685	9099598	TCONS_00025417	0	-	9093685	9099598	0	4	893,99,3293,1292,	0,983,1241,4621,
Chr02	9093685	9098121	TCONS_00025412	0	-	9093685	9098121	0	3	893,1978,1235,	0,983,3201,
Chr02	9093685	9099598	TCONS_00025419	0	-	9093685	9099598	0	7	893,99,1720,138,73,82,780,	0,983,1241,3201,4461,4621,5133,
Chr02	9093685	9099534	TCONS_00025416	0	-	9093685	9099534	0	7	893,99,232,121,1333,82,720,	0,983,1241,2840,3201,4621,5129,
Chr02	9214975	9216153	TCONS_00018566	0	+	9214975	9216153	0	1	1178,	0,
Chr02	9247886	9253899	TCONS_00025445	0	-	9247886	9253899	0	2	753,4819,	0,1194,
Chr02	9247886	9253899	TCONS_00025446	0	-	9247886	9253899	0	2	3431,2066,	0,3947,
Chr02	9275437	9279298	TCONS_00018573	0	+	9275437	9279298	0	3	353,131,3182,	0,442,679,
Chr02	9327441	9331266	TCONS_00018590	0	+	9327441	9331266	0	2	1048,2223,	0,1602,
Chr02	9426708	9428986	TCONS_00025459	0	-	9426708	9428986	0	2	1718,308,	0,1970,
Chr02	9427230	9431923	TCONS_00018609	0	+	9427230	9431923	0	4	1281,72,130,52,	0,2051,2982,4641,
Chr02	9440161	9444645	TCONS_00025461	0	-	9440161	9444645	0	3	43,117,2424,	0,1823,2060,
Chr02	9543192	9550788	TCONS_00018623	0	+	9543192	9550788	0	3	2808,153,871,	0,3567,6725,
Chr02	9545197	9548202	TCONS_00018624	0	+	9545197	9548202	0	2	803,1443,	0,1562,
Chr02	9716962	9718862	TCONS_00018661	0	+	9716962	9718862	0	2	138,1705,	0,195,
Chr02	9946216	9951068	TCONS_00025511	0	-	9946216	9951068	0	2	1292,1997,	0,2855,
Chr02	10003734	10004539	TCONS_00018691	0	+	10003734	10004539	0	1	805,	0,
Chr02	10016697	10017937	TCONS_00025514	0	-	10016697	10017937	0	1	1240,	0,
Chr02	10019672	10020339	TCONS_00025515	0	-	10019672	10020339	0	1	667,	0,
Chr02	10044496	10048342	TCONS_00025523	0	-	10044496	10048342	0	2	2029,1698,	0,2148,
Chr02	10044496	10048342	TCONS_00025524	0	-	10044496	10048342	0	5	1921,38,140,119,189,	0,1991,2148,3439,3657,
Chr02	10051457	10055811	TCONS_00018696	0	+	10051457	10055811	0	4	355,88,1634,721,	0,1251,1917,3633,
Chr02	10051593	10054254	TCONS_00018698	0	+	10051593	10054254	0	4	219,88,74,46,	0,1115,1781,2615,
Chr02	10051620	10053375	TCONS_00018699	0	+	10051620	10053375	0	3	192,89,1,	0,1088,1754,
Chr02	10150331	10152544	TCONS_00025552	0	-	10150331	10152544	0	2	1883,1,	0,2212,
Chr02	10227670	10229344	TCONS_00025571	0	-	10227670	10229344	0	1	1674,	0,
Chr02	10238650	10246698	TCONS_00025573	0	-	10238650	10246698	0	7	792,45,2514,999,78,355,853,	0,955,1300,5042,6275,6661,7195,
Chr02	10379164	10382355	TCONS_00018737	0	+	10379164	10382355	0	5	174,66,65,182,398,	0,1391,1520,1756,2793,
Chr02	10546130	10547350	TCONS_00018788	0	+	10546130	10547350	0	1	1220,	0,
Chr02	10583735	10590488	TCONS_00025604	0	-	10583735	10590488	0	5	396,730,1000,2354,1101,	0,459,1354,2445,5652,
Chr02	10583735	10590488	TCONS_00025603	0	-	10583735	10590488	0	4	396,730,2746,1101,	0,459,1354,5652,
Chr02	10583735	10590488	TCONS_00025605	0	-	10583735	10590488	0	6	396,730,1000,578,113,2238,	0,459,1354,2445,3987,4515,
Chr02	10585121	10590488	TCONS_00025607	0	-	10585121	10590488	0	4	964,1650,1327,763,	0,1064,3129,4604,
Chr02	10585121	10590454	TCONS_00025606	0	-	10585121	10590454	0	3	2714,284,1067,	0,3129,4266,
Chr02	10612592	10613311	TCONS_00025614	0	-	10612592	10613311	0	1	719,	0,
Chr02	10659055	10660085	TCONS_00025616	0	-	10659055	10660085	0	1	1030,	0,
Chr02	10659353	10660746	TCONS_00018800	0	+	10659353	10660746	0	1	1393,	0,
Chr02	10660936	10661837	TCONS_00018801	0	+	10660936	10661837	0	2	687,139,	0,762,
Chr02	10676208	10678741	TCONS_00025620	0	-	10676208	10678741	0	1	2533,	0,
Chr02	10684573	10685195	TCONS_00018808	0	+	10684573	10685195	0	1	622,	0,
Chr02	10689474	10690054	TCONS_00018809	0	+	10689474	10690054	0	1	580,	0,
Chr02	10690733	10692991	TCONS_00025623	0	-	10690733	10692991	0	1	2258,	0,
Chr02	10693161	10694580	TCONS_00025624	0	-	10693161	10694580	0	1	1419,	0,
Chr02	10701730	10702407	TCONS_00025625	0	-	10701730	10702407	0	2	124,452,	0,225,
Chr02	10835664	10836751	TCONS_00018834	0	+	10835664	10836751	0	1	1087,	0,
Chr02	10847297	10855618	TCONS_00025641	0	-	10847297	10855618	0	2	7127,473,	0,7848,
Chr02	10898698	10901437	TCONS_00025646	0	-	10898698	10901437	0	3	2106,57,415,	0,2189,2324,
Chr02	10898698	10901437	TCONS_00025649	0	-	10898698	10901437	0	2	2106,406,	0,2333,
Chr02	10898698	10901437	TCONS_00025648	0	-	10898698	10901437	0	3	267,903,415,	0,1343,2324,
Chr02	10987859	10996351	TCONS_00025664	0	-	10987859	10996351	0	5	3834,113,465,3683,59,	0,3948,4136,4690,8433,
Chr02	11002105	11004968	TCONS_00025668	0	-	11002105	11004968	0	1	2863,	0,
Chr02	11020101	11034495	TCONS_00025680	0	-	11020101	11034495	0	10	552,63,87,114,757,316,2352,150,118,272,	0,2506,5105,5272,5797,7010,7433,10016,10986,14122,
Chr02	11020101	11034495	TCONS_00025678	0	-	11020101	11034495	0	8	5192,114,116,61,976,1068,2522,272,	0,5272,5797,6186,6350,7433,8582,14122,
Chr02	11259315	11263025	TCONS_00025721	0	-	11259315	11263025	0	2	3093,264,	0,3446,
Chr02	11322213	11323120	TCONS_00025724	0	-	11322213	11323120	0	1	907,	0,
Chr02	11323195	11327996	TCONS_00025725	0	-	11323195	11327996	0	3	435,134,1518,	0,2297,3283,
Chr02	11323633	11328004	TCONS_00025727	0	-	11323633	11328004	0	2	1993,1526,	0,2845,
Chr02	11478293	11478761	TCONS_00025745	0	-	11478293	11478761	0	1	468,	0,
Chr02	11555496	11556462	TCONS_00025750	0	-	11555496	11556462	0	1	966,	0,
Chr02	11556547	11592243	TCONS_00025752	0	-	11556547	11592243	0	6	4960,187,122,59,88,42,	0,5063,19869,35325,35487,35654,
Chr02	11556547	11562013	TCONS_00025751	0	-	11556547	11562013	0	3	4723,150,403,	0,4810,5063,
Chr02	11593809	11599039	TCONS_00025754	0	-	11593809	11599039	0	3	1156,155,401,	0,4558,4829,
Chr02	11593809	11599073	TCONS_00025755	0	-	11593809	11599073	0	3	1156,155,448,	0,4558,4816,
Chr02	11595195	11599359	TCONS_00025756	0	-	11595195	11599359	0	2	3327,734,	0,3430,
Chr02	11698557	11699483	TCONS_00025779	0	-	11698557	11699483	0	1	926,	0,
Chr02	11906573	11913261	TCONS_00025812	0	-	11906573	11913261	0	4	925,91,125,5181,	0,993,1268,1507,
Chr02	11906573	11913261	TCONS_00025813	0	-	11906573	11913261	0	4	925,91,125,386,	0,993,1268,6302,
Chr02	11932562	11937613	TCONS_00025819	0	-	11932562	11937613	0	3	2764,69,204,	0,2867,4847,
Chr02	11932562	11937613	TCONS_00025818	0	-	11932562	11937613	0	4	2323,116,69,204,	0,2648,2867,4847,
Chr02	11945529	11950697	TCONS_00025823	0	-	11945529	11950697	0	5	1750,63,395,752,259,	0,1857,1993,2467,4909,
Chr02	11945529	11950686	TCONS_00025821	0	-	11945529	11950686	0	5	1750,63,630,128,2180,	0,1857,1993,2779,2977,
Chr02	11945529	11950697	TCONS_00025825	0	-	11945529	11950697	0	6	1782,63,395,156,128,2191,	0,1857,1993,2467,2779,2977,
Chr02	11945529	11950686	TCONS_00025822	0	-	11945529	11950686	0	3	2388,752,251,	0,2467,4906,
Chr02	11945529	11950686	TCONS_00025820	0	-	11945529	11950686	0	5	1782,519,156,440,248,	0,1869,2467,2779,4909,
Chr02	12025641	12026503	TCONS_00025835	0	-	12025641	12026503	0	1	862,	0,
Chr02	12026556	12032677	TCONS_00025838	0	-	12026556	12032677	0	3	574,113,274,	0,686,5847,
Chr02	12036499	12044003	TCONS_00025841	0	-	12036499	12044003	0	8	1293,81,641,81,70,113,1111,354,	0,1379,1790,2986,3147,3771,4428,7150,
Chr02	12036499	12044003	TCONS_00025842	0	-	12036499	12044003	0	10	1293,81,159,120,81,69,114,54,128,354,	0,1379,1790,2311,2986,3147,3770,4428,5411,7150,
Chr02	12036499	12044003	TCONS_00025840	0	-	12036499	12044003	0	9	1293,570,120,81,69,108,54,128,354,	0,1379,2311,2986,3147,3770,4428,5411,7150,
Chr02	12036499	12044003	TCONS_00025844	0	-	12036499	12044003	0	8	1293,1052,81,69,108,54,128,354,	0,1379,2986,3147,3770,4428,5411,7150,
Chr02	12149008	12156056	TCONS_00025853	0	-	12149008	12156056	0	7	675,107,114,568,54,128,382,	0,756,2757,4203,5835,6373,6666,
Chr02	12173850	12174637	TCONS_00025865	0	-	12173850	12174637	0	1	787,	0,
Chr02	12251773	12253336	TCONS_00025869	0	-	12251773	12253336	0	1	1563,	0,
Chr02	12275622	12276504	TCONS_00025871	0	-	12275622	12276504	0	1	882,	0,
Chr02	12330992	12332595	TCONS_00018986	0	+	12330992	12332595	0	3	539,117,296,	0,871,1307,
Chr02	12331030	12332595	TCONS_00018987	0	+	12331030	12332595	0	3	501,118,296,	0,833,1269,
Chr02	12407860	12408573	TCONS_00018995	0	+	12407860	12408573	0	1	713,	0,
Chr02	12642664	12644154	TCONS_00019026	0	+	12642664	12644154	0	1	1490,	0,
Chr02	12779281	12779965	TCONS_00019042	0	+	12779281	12779965	0	1	684,	0,
Chr02	12816090	12821836	TCONS_00019053	0	+	12816090	12821836	0	3	724,3803,780,	0,981,4966,
Chr02	12816090	12821836	TCONS_00019049	0	+	12816090	12821836	0	4	724,79,585,780,	0,981,4199,4966,
Chr02	12816090	12821836	TCONS_00019052	0	+	12816090	12821836	0	6	724,79,1460,1556,69,780,	0,981,1138,2709,4715,4966,
Chr02	12816193	12821836	TCONS_00019060	0	+	12816193	12821836	0	6	621,79,126,1556,69,780,	0,878,2369,2606,4612,4863,
Chr02	12825693	12827851	TCONS_00025937	0	-	12825693	12827851	0	2	784,59,	0,2099,
Chr02	12853842	12855319	TCONS_00025941	0	-	12853842	12855319	0	1	1477,	0,
Chr02	12970491	12976186	TCONS_00019077	0	+	12970491	12976186	0	1	5695,	0,
Chr02	12984916	12991742	TCONS_00025986	0	-	12984916	12991742	0	3	1800,1943,335,	0,1908,6491,
Chr02	13004231	13007348	TCONS_00019106	0	+	13004231	13007348	0	6	348,63,88,392,45,530,	0,433,606,954,2345,2587,
Chr02	13004231	13016436	TCONS_00019107	0	+	13004231	13016436	0	14	348,63,740,45,2794,55,102,87,83,70,2589,75,690,348,	0,433,606,2345,2587,6336,6469,6676,7328,7532,8136,10830,10984,11857,
Chr02	13004236	13007348	TCONS_00019108	0	+	13004236	13007348	0	5	343,63,88,652,1280,	0,428,601,1160,1832,
Chr02	13004236	13007348	TCONS_00019109	0	+	13004236	13007348	0	5	343,63,88,181,772,	0,428,601,1160,2340,
Chr02	13004237	13016436	TCONS_00019111	0	+	13004237	13016436	0	14	342,63,441,652,1457,1039,310,55,102,83,87,3193,844,348,	0,427,600,1159,1831,3339,5065,6330,6463,6670,7318,7526,10824,11851,
Chr02	13004237	13016436	TCONS_00019113	0	+	13004237	13016436	0	13	490,1211,1457,1039,310,55,102,83,1437,70,65,87,1375,	0,600,1831,3339,5065,6330,6463,6670,6842,9318,10448,10632,10824,
Chr02	13004237	13016436	TCONS_00019114	0	+	13004237	13016436	0	13	342,63,61,181,911,707,1039,2340,753,1195,87,844,348,	0,427,600,1159,1473,2581,3339,5065,7526,9318,10632,10824,11851,
Chr02	13004237	13016436	TCONS_00019112	0	+	13004237	13016436	0	13	342,63,88,2876,53,55,102,83,87,753,1195,62,1375,	0,427,600,948,4591,6330,6463,6670,7318,7526,9318,10673,10824,
Chr02	13004248	13007348	TCONS_00019115	0	+	13004248	13007348	0	5	331,63,61,392,772,	0,416,589,937,2328,
Chr02	13007426	13016436	TCONS_00019118	0	+	13007426	13016436	0	8	2186,55,102,713,753,70,451,1221,	0,3141,3274,3503,4337,6129,7259,7789,
Chr02	13007470	13016436	TCONS_00019121	0	+	13007470	13016436	0	9	3152,102,83,87,70,2383,46,844,348,	0,3230,3437,4085,4293,4897,7440,7591,8618,
Chr02	13007470	13016436	TCONS_00019122	0	+	13007470	13016436	0	6	3152,102,1609,70,1037,1221,	0,3230,3437,6085,6629,7745,
Chr02	13007524	13016436	TCONS_00019124	0	+	13007524	13016436	0	14	537,312,55,102,83,87,70,149,70,65,87,75,690,348,	0,1776,3043,3176,3383,4031,4239,4843,6031,7161,7345,7537,7691,8564,
[truncated: 11,153 more rows]

## Sheet: sy63_refMH_lncRNA
Chr01	135635	139809	TCONS_00000060	0	+	135635	139809	0	4	382,127,477,2351,	0,464,678,1823,
Chr01	135635	139809	TCONS_00000059	0	+	135635	139809	0	3	382,127,3496,	0,464,678,
Chr01	135933	136637	TCONS_00008292	0	-	135933	136637	0	1	704,	0,
Chr01	144866	146361	TCONS_00000068	0	+	144866	146361	0	2	1129,152,	0,1343,
Chr01	144866	146361	TCONS_00000067	0	+	144866	146361	0	3	661,185,375,	0,792,1120,
Chr01	146590	147474	TCONS_00008293	0	-	146590	147474	0	1	884,	0,
Chr01	234525	235421	TCONS_00000103	0	+	234525	235421	0	1	896,	0,
Chr01	359992	360966	TCONS_00000127	0	+	359992	360966	0	1	974,	0,
Chr01	440603	441962	TCONS_00008351	0	-	440603	441962	0	1	1359,	0,
Chr01	448353	458291	TCONS_00000152	0	+	448353	458291	0	18	326,63,311,97,78,60,105,114,42,108,188,272,290,1108,71,885,46,1460,	0,487,647,1102,1275,1440,1587,2310,2712,2947,3135,4081,4436,4830,6180,6347,7811,8478,
Chr01	448353	458503	TCONS_00000156	0	+	448353	458503	0	18	326,63,311,97,78,60,105,114,42,117,188,284,290,1421,120,714,1441,138,	0,487,647,1102,1275,1440,1587,2310,2712,2947,3135,4069,4436,4830,6350,7143,8478,10012,
Chr01	448353	458503	TCONS_00000154	0	+	448353	458503	0	18	326,63,311,98,78,66,105,117,42,108,517,672,290,1640,89,46,1441,138,	0,487,647,1101,1275,1440,1587,2310,2712,2947,3135,3681,4436,4830,7143,7811,8478,10012,
Chr01	448353	458503	TCONS_00000155	0	+	448353	458503	0	14	326,63,311,97,1149,42,117,1218,290,92,362,1510,1441,138,	0,487,647,1102,1275,2712,2947,3135,4436,4830,5889,6347,8478,10012,
Chr01	462339	462833	TCONS_00000166	0	+	462339	462833	0	1	494,	0,
Chr01	493491	496323	TCONS_00000171	0	+	493491	496323	0	2	2153,625,	0,2207,
Chr01	511134	511894	TCONS_00000176	0	+	511134	511894	0	1	760,	0,
Chr01	546310	549921	TCONS_00008364	0	-	546310	549921	0	2	732,2801,	0,810,
Chr01	616639	618204	TCONS_00008383	0	-	616639	618204	0	1	1565,	0,
Chr01	634204	635393	TCONS_00008385	0	-	634204	635393	0	1	1189,	0,
Chr01	664235	665090	TCONS_00008388	0	-	664235	665090	0	1	855,	0,
Chr01	670821	676999	TCONS_00008389	0	-	670821	676999	0	2	1607,2957,	0,3221,
Chr01	698961	701561	TCONS_00008397	0	-	698961	701561	0	1	2600,	0,
Chr01	727575	728594	TCONS_00008402	0	-	727575	728594	0	1	1019,	0,
Chr01	767392	771981	TCONS_00008428	0	-	767392	771981	0	3	1995,130,314,	0,3729,4275,
Chr01	767392	771970	TCONS_00008426	0	-	767392	771970	0	4	1255,130,130,303,	0,1865,3729,4275,
Chr01	767392	771981	TCONS_00008429	0	-	767392	771981	0	5	819,189,130,130,314,	0,904,1865,3729,4275,
Chr01	767392	771977	TCONS_00008427	0	-	767392	771977	0	3	826,2955,310,	0,904,4275,
Chr01	809792	811386	TCONS_00008432	0	-	809792	811386	0	3	125,104,1103,	0,275,491,
Chr01	861302	862803	TCONS_00008448	0	-	861302	862803	0	2	1028,60,	0,1441,
Chr01	867860	872726	TCONS_00008451	0	-	867860	872726	0	3	756,3185,363,	0,904,4503,
Chr01	867860	872726	TCONS_00008452	0	-	867860	872726	0	4	756,331,131,363,	0,904,3958,4503,
Chr01	876159	880983	TCONS_00008454	0	-	876159	880983	0	4	1795,1005,117,35,	0,1880,2986,4789,
Chr01	880155	880910	TCONS_00008457	0	-	880155	880910	0	1	755,	0,
Chr01	890011	897105	TCONS_00008466	0	-	890011	897105	0	5	1375,1116,106,155,169,	0,1526,3491,6615,6925,
Chr01	890011	896405	TCONS_00008464	0	-	890011	896405	0	3	1375,1865,2903,	0,1526,3491,
Chr01	890011	897137	TCONS_00008469	0	-	890011	897137	0	6	1375,1116,661,106,155,201,	0,1526,2730,3491,6615,6925,
Chr01	890011	897105	TCONS_00008468	0	-	890011	897105	0	5	1375,552,3098,155,169,	0,1526,2577,6615,6925,
Chr01	902206	905060	TCONS_00008475	0	-	902206	905060	0	2	2367,388,	0,2466,
Chr01	1033983	1036394	TCONS_00000288	0	+	1033983	1036394	0	1	2411,	0,
Chr01	1048038	1050650	TCONS_00008508	0	-	1048038	1050650	0	1	2612,	0,
Chr01	1118726	1123806	TCONS_00008535	0	-	1118726	1123806	0	8	896,775,37,59,285,173,194,296,	0,1057,1923,2066,2383,2832,3559,4784,
Chr01	1118726	1123806	TCONS_00008538	0	-	1118726	1123806	0	5	896,1068,285,921,296,	0,1057,2383,2832,4784,
Chr01	1118726	1123806	TCONS_00008537	0	-	1118726	1123806	0	4	896,1611,194,296,	0,1057,3559,4784,
Chr01	1118726	1123806	TCONS_00008539	0	-	1118726	1123806	0	5	896,903,602,921,296,	0,1057,2066,2832,4784,
Chr01	1118726	1123806	TCONS_00008536	0	-	1118726	1123806	0	8	896,304,72,37,59,285,921,296,	0,1057,1760,1923,2066,2383,2832,4784,
Chr01	1118726	1123806	TCONS_00008534	0	-	1118726	1123806	0	5	896,1611,173,194,296,	0,1057,2832,3559,4784,
Chr01	1134755	1137339	TCONS_00000301	0	+	1134755	1137339	0	1	2584,	0,
Chr01	1312325	1324289	TCONS_00008567	0	-	1312325	1324289	0	5	642,613,3865,4878,314,	0,734,1958,5920,11650,
Chr01	1372509	1373685	TCONS_00008573	0	-	1372509	1373685	0	1	1176,	0,
Chr01	1567561	1571142	TCONS_00000397	0	+	1567561	1571142	0	3	1439,116,519,	0,1586,3062,
Chr01	1572089	1572440	TCONS_00008604	0	-	1572089	1572440	0	1	351,	0,
Chr01	1659214	1664821	TCONS_00008614	0	-	1659214	1664821	0	2	4112,1388,	0,4219,
Chr01	1807782	1809618	TCONS_00000435	0	+	1807782	1809618	0	1	1836,	0,
Chr01	1865415	1866400	TCONS_00008647	0	-	1865415	1866400	0	1	985,	0,
Chr01	1887247	1892418	TCONS_00000450	0	+	1887247	1892418	0	2	267,2209,	0,2962,
Chr01	1887247	1892418	TCONS_00000449	0	+	1887247	1892418	0	1	5171,	0,
Chr01	1937922	1948072	TCONS_00008666	0	-	1937922	1948072	0	4	704,2707,5449,330,	0,1430,4216,9820,
Chr01	1937922	1948057	TCONS_00008665	0	-	1937922	1948057	0	3	704,997,4180,	0,1430,5955,
Chr01	1957070	1966674	TCONS_00008669	0	-	1957070	1966674	0	1	9604,	0,
Chr01	1972216	1977209	TCONS_00008671	0	-	1972216	1977209	0	2	4483,355,	0,4638,
Chr01	1978796	1982458	TCONS_00008673	0	-	1978796	1982458	0	3	1236,119,144,	0,3250,3518,
Chr01	1978796	1982467	TCONS_00008675	0	-	1978796	1982467	0	2	3369,153,	0,3518,
Chr01	2029650	2034292	TCONS_00008677	0	-	2029650	2034292	0	1	4642,	0,
Chr01	2038194	2040295	TCONS_00000475	0	+	2038194	2040295	0	1	2101,	0,
Chr01	2042686	2048039	TCONS_00008680	0	-	2042686	2048039	0	1	5353,	0,
Chr01	2092003	2092828	TCONS_00000492	0	+	2092003	2092828	0	2	153,520,	0,305,
Chr01	2103264	2104597	TCONS_00008697	0	-	2103264	2104597	0	2	661,529,	0,804,
Chr01	2132428	2133217	TCONS_00008700	0	-	2132428	2133217	0	1	789,	0,
Chr01	2225124	2226001	TCONS_00008709	0	-	2225124	2226001	0	1	877,	0,
Chr01	2233533	2236325	TCONS_00000513	0	+	2233533	2236325	0	1	2792,	0,
Chr01	2239057	2239639	TCONS_00000515	0	+	2239057	2239639	0	1	582,	0,
Chr01	2302082	2305010	TCONS_00008738	0	-	2302082	2305010	0	1	2928,	0,
Chr01	2308353	2311300	TCONS_00008739	0	-	2308353	2311300	0	2	558,2288,	0,659,
Chr01	2312267	2313711	TCONS_00008740	0	-	2312267	2313711	0	1	1444,	0,
Chr01	2315046	2316918	TCONS_00000535	0	+	2315046	2316918	0	1	1872,	0,
Chr01	2319468	2321837	TCONS_00008742	0	-	2319468	2321837	0	1	2369,	0,
Chr01	2322903	2324525	TCONS_00008743	0	-	2322903	2324525	0	1	1622,	0,
Chr01	2324669	2325466	TCONS_00008744	0	-	2324669	2325466	0	1	797,	0,
Chr01	2326030	2326934	TCONS_00008745	0	-	2326030	2326934	0	1	904,	0,
Chr01	2327098	2328118	TCONS_00008746	0	-	2327098	2328118	0	2	819,102,	0,918,
Chr01	2327375	2329577	TCONS_00000538	0	+	2327375	2329577	0	2	1681,340,	0,1862,
Chr01	2329938	2336239	TCONS_00008747	0	-	2329938	2336239	0	3	2308,331,3460,	0,2419,2841,
Chr01	2333326	2336391	TCONS_00000539	0	+	2333326	2336391	0	2	28,2934,	0,131,
Chr01	2337288	2338017	TCONS_00008748	0	-	2337288	2338017	0	1	729,	0,
Chr01	2338126	2342562	TCONS_00000540	0	+	2338126	2342562	0	1	4436,	0,
Chr01	2342836	2344761	TCONS_00000541	0	+	2342836	2344761	0	1	1925,	0,
Chr01	2400840	2405455	TCONS_00000549	0	+	2400840	2405455	0	4	1,238,1055,863,	0,598,1691,3752,
Chr01	2400856	2405455	TCONS_00000550	0	+	2400856	2405455	0	3	820,1055,863,	0,1675,3736,
Chr01	2423164	2425852	TCONS_00000553	0	+	2423164	2425852	0	2	2423,147,	0,2541,
Chr01	2431184	2434331	TCONS_00000557	0	+	2431184	2434331	0	2	410,801,	0,2346,
Chr01	2509199	2510142	TCONS_00008777	0	-	2509199	2510142	0	1	943,	0,
Chr01	2513984	2515698	TCONS_00008779	0	-	2513984	2515698	0	1	1714,	0,
Chr01	2514343	2516134	TCONS_00000564	0	+	2514343	2516134	0	2	384,1268,	0,523,
Chr01	2542344	2544815	TCONS_00008785	0	-	2542344	2544815	0	2	1240,1147,	0,1324,
Chr01	2586528	2596661	TCONS_00008801	0	-	2586528	2596661	0	11	983,129,48,28,197,1774,71,165,81,265,206,	0,1302,1521,1636,2018,2303,4157,4859,5848,6030,9927,
Chr01	2586528	2596661	TCONS_00008803	0	-	2586528	2596661	0	9	983,129,694,74,253,867,81,265,206,	0,1302,1521,2303,3824,4157,5848,6030,9927,
Chr01	2629587	2630889	TCONS_00000582	0	+	2629587	2630889	0	1	1302,	0,
Chr01	2667942	2669027	TCONS_00008820	0	-	2667942	2669027	0	1	1085,	0,
Chr01	2762972	2764465	TCONS_00000626	0	+	2762972	2764465	0	1	1493,	0,
Chr01	2776514	2782096	TCONS_00000630	0	+	2776514	2782096	0	11	281,85,197,83,46,57,55,101,64,134,1672,	0,840,1673,2353,2581,2721,2870,2996,3184,3356,3910,
Chr01	2776538	2782096	TCONS_00000632	0	+	2776538	2782096	0	10	257,85,763,46,57,55,101,64,134,1672,	0,816,1649,2557,2697,2846,2972,3160,3332,3886,
Chr01	2776944	2777312	TCONS_00000634	0	+	2776944	2777312	0	1	368,	0,
Chr01	2789234	2789451	TCONS_00008847	0	-	2789234	2789451	0	1	217,	0,
Chr01	2805363	2805997	TCONS_00000642	0	+	2805363	2805997	0	1	634,	0,
Chr01	2819523	2822765	TCONS_00008860	0	-	2819523	2822765	0	6	1456,239,152,120,385,73,	0,1539,1850,2098,2479,3169,
Chr01	2819523	2823781	TCONS_00008863	0	-	2819523	2823781	0	6	1778,152,129,316,207,77,	0,1850,2089,2568,3169,4181,
Chr01	2819523	2822775	TCONS_00008862	0	-	2819523	2822775	0	6	1456,166,152,124,296,83,	0,1612,1850,2094,2568,3169,
Chr01	2823405	2823905	TCONS_00008864	0	-	2823405	2823905	0	2	400,2,	0,498,
Chr01	2938941	2948255	TCONS_00008896	0	-	2938941	2948255	0	15	600,71,94,68,67,131,108,66,825,111,121,74,1357,210,367,	0,685,2160,2354,2533,2682,2944,3428,3841,5248,5737,6015,6803,8272,8947,
Chr01	2938941	2948255	TCONS_00008899	0	-	2938941	2948255	0	15	600,71,94,68,67,131,108,66,67,77,111,116,2145,210,367,	0,685,2160,2354,2533,2682,2944,3428,3841,4589,5248,5737,6015,8272,8947,
Chr01	2938941	2948255	TCONS_00008895	0	-	2938941	2948255	0	17	600,71,94,68,67,131,108,66,67,77,111,121,885,43,96,210,367,	0,685,2160,2354,2533,2682,2944,3428,3841,4589,5248,5737,6015,7412,8064,8272,8947,
Chr01	3132564	3137376	TCONS_00008977	0	-	3132564	3137376	0	2	4094,608,	0,4204,
Chr01	3132564	3137376	TCONS_00008976	0	-	3132564	3137376	0	3	2749,110,608,	0,3984,4204,
Chr01	3146627	3152461	TCONS_00008979	0	-	3146627	3152461	0	3	3981,137,698,	0,4877,5136,
Chr01	3163282	3168094	TCONS_00008983	0	-	3163282	3168094	0	3	2971,1103,540,	0,3070,4272,
Chr01	3164208	3165329	TCONS_00000702	0	+	3164208	3165329	0	1	1121,	0,
Chr01	3181188	3183129	TCONS_00008987	0	-	3181188	3183129	0	1	1941,	0,
Chr01	3181188	3183188	TCONS_00008988	0	-	3181188	3183188	0	2	1171,581,	0,1419,
Chr01	3181273	3181715	TCONS_00000703	0	+	3181273	3181715	0	1	442,	0,
Chr01	3183683	3188410	TCONS_00008990	0	-	3183683	3188410	0	3	1683,126,2735,	0,1774,1992,
Chr01	3183683	3188410	TCONS_00008989	0	-	3183683	3188410	0	4	1683,126,1235,500,	0,1774,1992,4227,
Chr01	3218232	3221538	TCONS_00008996	0	-	3218232	3221538	0	3	355,1023,185,	0,1213,3121,
Chr01	3218232	3222058	TCONS_00008998	0	-	3218232	3222058	0	5	355,115,118,526,705,	0,1213,2099,2348,3121,
Chr01	3218232	3222055	TCONS_00008997	0	-	3218232	3222055	0	5	355,115,137,79,1291,	0,1213,2099,2348,2532,
Chr01	3218590	3222064	TCONS_00008999	0	-	3218590	3222064	0	6	1,115,114,616,10,701,	0,859,1745,1990,2718,2773,
Chr01	3291995	3293235	TCONS_00000740	0	+	3291995	3293235	0	1	1240,	0,
Chr01	3344232	3347164	TCONS_00000763	0	+	3344232	3347164	0	1	2932,	0,
Chr01	3344232	3347164	TCONS_00000764	0	+	3344232	3347164	0	3	618,189,1649,	0,995,1283,
Chr01	3344234	3347164	TCONS_00000767	0	+	3344234	3347164	0	4	214,64,189,1660,	0,552,993,1270,
Chr01	3344234	3347164	TCONS_00000765	0	+	3344234	3347164	0	4	130,64,189,1660,	0,552,993,1270,
Chr01	3344234	3347164	TCONS_00000766	0	+	3344234	3347164	0	2	214,2378,	0,552,
Chr01	3364951	3377641	TCONS_00009070	0	-	3364951	3377641	0	10	4863,342,2405,202,85,55,96,1304,317,330,	0,5165,5597,8107,8996,9560,9981,10558,11963,12360,
Chr01	3364951	3377641	TCONS_00009071	0	-	3364951	3377641	0	20	3815,231,61,152,107,1325,105,73,38,160,202,85,55,96,134,13,105,176,317,330,	0,3926,4802,5165,5400,5597,7036,7210,7698,7842,8107,8996,9560,9981,10558,10782,11066,11686,11963,12360,
Chr01	3364951	3374246	TCONS_00009067	0	-	3364951	3374246	0	8	4863,152,107,1158,26,105,1099,299,	0,5165,5400,5597,6896,7036,7210,8996,
Chr01	3370549	3371917	TCONS_00000774	0	+	3370549	3371917	0	2	155,1082,	0,286,
Chr01	3561876	3564593	TCONS_00009122	0	-	3561876	3564593	0	3	2329,81,63,	0,2432,2654,
Chr01	3591721	3591944	TCONS_00009134	0	-	3591721	3591944	0	1	223,	0,
Chr01	3615188	3619260	TCONS_00009146	0	-	3615188	3619260	0	4	1158,92,1698,577,	0,1248,1436,3495,
Chr01	3615188	3619261	TCONS_00009148	0	-	3615188	3619261	0	3	1340,497,1954,	0,1436,2119,
Chr01	3615188	3619086	TCONS_00009145	0	-	3615188	3619086	0	4	686,48,98,2456,	0,1110,1248,1442,
Chr01	3615188	3619261	TCONS_00009151	0	-	3615188	3619261	0	5	1158,92,497,1015,568,	0,1248,1436,2119,3505,
Chr01	3615188	3619261	TCONS_00009149	0	-	3615188	3619261	0	5	1340,66,486,578,568,	0,1436,1843,2556,3505,
Chr01	3653503	3654807	TCONS_00009176	0	-	3653503	3654807	0	1	1304,	0,
Chr01	3757206	3760486	TCONS_00009193	0	-	3757206	3760486	0	6	963,161,506,41,114,170,	0,1105,1339,1929,2178,3110,
Chr01	3757715	3758135	TCONS_00000835	0	+	3757715	3758135	0	1	420,	0,
Chr01	3811051	3812953	TCONS_00009216	0	-	3811051	3812953	0	1	1902,	0,
Chr01	3836834	3837761	TCONS_00009223	0	-	3836834	3837761	0	1	927,	0,
Chr01	4196756	4197883	TCONS_00009300	0	-	4196756	4197883	0	1	1127,	0,
Chr01	4253501	4262445	TCONS_00009323	0	-	4253501	4262445	0	10	738,94,219,71,2249,151,2298,352,147,196,	0,830,1040,1458,1631,4013,4241,6631,7066,8748,
Chr01	4339200	4343644	TCONS_00009352	0	-	4339200	4343644	0	3	1803,128,1889,	0,2336,2555,
Chr01	4339200	4343644	TCONS_00009348	0	-	4339200	4343644	0	5	1803,118,133,163,363,	0,2336,2545,3050,4081,
Chr01	4339200	4343644	TCONS_00009353	0	-	4339200	4343644	0	6	1803,58,118,133,78,363,	0,2153,2336,2545,3050,4081,
Chr01	4365707	4366460	TCONS_00000952	0	+	4365707	4366460	0	1	753,	0,
Chr01	4522087	4522696	TCONS_00009393	0	-	4522087	4522696	0	1	609,	0,
Chr01	4527904	4530635	TCONS_00000979	0	+	4527904	4530635	0	2	2438,103,	0,2628,
Chr01	4593352	4599416	TCONS_00009399	0	-	4593352	4599416	0	4	3332,1804,440,224,	0,3416,5308,5840,
Chr01	4691223	4695140	TCONS_00009423	0	-	4691223	4695140	0	7	800,344,119,103,97,68,106,	0,1394,2166,2369,2573,3642,3811,
Chr01	4691223	4695140	TCONS_00009425	0	-	4691223	4695140	0	3	800,2316,106,	0,1394,3811,
Chr01	4691223	4695140	TCONS_00009422	0	-	4691223	4695140	0	6	800,344,119,103,1155,106,	0,1394,2166,2369,2555,3811,
Chr01	4717063	4721269	TCONS_00009446	0	-	4717063	4721269	0	3	1706,120,1837,	0,1870,2369,
Chr01	4784510	4785791	TCONS_00001021	0	+	4784510	4785791	0	1	1281,	0,
Chr01	4815745	4816364	TCONS_00009454	0	-	4815745	4816364	0	1	619,	0,
Chr01	4861198	4861597	TCONS_00001029	0	+	4861198	4861597	0	1	399,	0,
Chr01	4861221	4861597	TCONS_00009466	0	-	4861221	4861597	0	1	376,	0,
Chr01	4862025	4862209	TCONS_00001030	0	+	4862025	4862209	0	1	184,	0,
Chr01	5077648	5083218	TCONS_00009501	0	-	5077648	5083218	0	4	2329,122,168,2407,	0,2690,2894,3163,
Chr01	5097934	5104133	TCONS_00001066	0	+	5097934	5104133	0	2	5632,443,	0,5756,
Chr01	5104300	5106539	TCONS_00001067	0	+	5104300	5106539	0	1	2239,	0,
Chr01	5108769	5109148	TCONS_00001068	0	+	5108769	5109148	0	1	379,	0,
Chr01	5109213	5109641	TCONS_00001069	0	+	5109213	5109641	0	1	428,	0,
Chr01	5110832	5111445	TCONS_00001070	0	+	5110832	5111445	0	1	613,	0,
Chr01	5239017	5241052	TCONS_00009536	0	-	5239017	5241052	0	1	2035,	0,
Chr01	5246608	5247002	TCONS_00009537	0	-	5246608	5247002	0	1	394,	0,
Chr01	5272840	5275018	TCONS_00009550	0	-	5272840	5275018	0	1	2178,	0,
Chr01	5296839	5297188	TCONS_00009555	0	-	5296839	5297188	0	1	349,	0,
Chr01	5317071	5326301	TCONS_00009562	0	-	5317071	5326301	0	9	981,1140,572,74,42,70,57,45,303,	0,1065,2350,3366,4483,7022,7292,8750,8927,
Chr01	5317071	5326301	TCONS_00009560	0	-	5317071	5326301	0	8	981,1140,1090,42,70,57,45,303,	0,1065,2350,4483,7022,7292,8750,8927,
Chr01	5375974	5376574	TCONS_00009571	0	-	5375974	5376574	0	1	600,	0,
Chr01	5376284	5376563	TCONS_00001104	0	+	5376284	5376563	0	1	279,	0,
Chr01	5379300	5379875	TCONS_00001108	0	+	5379300	5379875	0	1	575,	0,
Chr01	5459212	5459758	TCONS_00001115	0	+	5459212	5459758	0	1	546,	0,
Chr01	5563610	5568674	TCONS_00009611	0	-	5563610	5568674	0	7	1535,96,110,68,235,118,389,	0,1681,2239,2859,3046,3376,4675,
Chr01	5563610	5568674	TCONS_00009613	0	-	5563610	5568674	0	5	2121,688,253,118,389,	0,2239,3028,3376,4675,
Chr01	5563610	5568674	TCONS_00009610	0	-	5563610	5568674	0	5	1777,68,253,118,389,	0,2859,3028,3376,4675,
Chr01	5641245	5645458	TCONS_00001131	0	+	5641245	5645458	0	5	2375,52,183,29,625,	0,2456,3094,3379,3588,
Chr01	5641245	5645458	TCONS_00001133	0	+	5641245	5645458	0	3	2375,821,834,	0,2456,3379,
Chr01	5641245	5645458	TCONS_00001132	0	+	5641245	5645458	0	5	739,63,96,183,834,	0,2312,2456,3094,3379,
Chr01	5641245	5645458	TCONS_00001134	0	+	5641245	5645458	0	5	739,63,821,29,625,	0,2312,2456,3379,3588,
Chr01	5641429	5645458	TCONS_00001135	0	+	5641429	5645458	0	4	2368,183,29,625,	0,2910,3195,3404,
Chr01	5646193	5647832	TCONS_00009659	0	-	5646193	5647832	0	1	1639,	0,
Chr01	5663451	5663749	TCONS_00009663	0	-	5663451	5663749	0	1	298,	0,
Chr01	5664573	5664967	TCONS_00009664	0	-	5664573	5664967	0	1	394,	0,
Chr01	5690861	5693865	TCONS_00001147	0	+	5690861	5693865	0	4	149,1182,1037,306,	0,247,1580,2698,
Chr01	5814870	5815389	TCONS_00009683	0	-	5814870	5815389	0	1	519,	0,
Chr01	5927518	5934443	TCONS_00001180	0	+	5927518	5934443	0	3	3008,97,3354,	0,3158,3571,
Chr01	5927518	5934443	TCONS_00001179	0	+	5927518	5934443	0	5	2291,56,97,141,752,	0,2952,3158,3571,6173,
Chr01	5927551	5934443	TCONS_00001181	0	+	5927551	5934443	0	6	36,99,852,97,141,752,	0,136,2123,3125,3538,6140,
Chr01	5927551	5934443	TCONS_00001182	0	+	5927551	5934443	0	7	36,99,135,56,97,141,752,	0,136,2123,2919,3125,3538,6140,
Chr01	5927568	5934443	TCONS_00001183	0	+	5927568	5934443	0	2	218,4769,	0,2106,
Chr01	5927767	5934443	TCONS_00001184	0	+	5927767	5934443	0	4	19,852,97,3354,	0,1907,2909,3322,
Chr01	5991231	5992990	TCONS_00001201	0	+	5991231	5992990	0	1	1759,	0,
Chr01	6033498	6035434	TCONS_00001205	0	+	6033498	6035434	0	1	1936,	0,
Chr01	6053320	6055237	TCONS_00001211	0	+	6053320	6055237	0	1	1917,	0,
Chr01	6195938	6197299	TCONS_00009744	0	-	6195938	6197299	0	1	1361,	0,
Chr01	6336843	6340354	TCONS_00009757	0	-	6336843	6340354	0	7	1209,102,141,84,307,150,48,	0,1365,1938,2187,2360,2788,3463,
Chr01	6428453	6438012	TCONS_00001276	0	+	6428453	6438012	0	6	668,3608,3368,769,165,16,	0,762,4501,7964,9284,9543,
Chr01	6468631	6469699	TCONS_00009776	0	-	6468631	6469699	0	1	1068,	0,
Chr01	6480066	6484371	TCONS_00001289	0	+	6480066	6484371	0	1	4305,	0,
Chr01	6539082	6542162	TCONS_00009803	0	-	6539082	6542162	0	4	528,68,346,578,	0,1776,1981,2502,
Chr01	6539082	6542183	TCONS_00009804	0	-	6539082	6542183	0	2	1844,1120,	0,1981,
Chr01	6539082	6542183	TCONS_00009805	0	-	6539082	6542183	0	4	528,68,76,599,	0,1776,1981,2502,
Chr01	6539082	6542160	TCONS_00009802	0	-	6539082	6542160	0	2	2057,576,	0,2502,
Chr01	6576234	6584110	TCONS_00009818	0	-	6576234	6584110	0	2	1480,5556,	0,2320,
Chr01	6576234	6582823	TCONS_00009817	0	-	6576234	6582823	0	4	1498,237,249,757,	0,2320,3326,5832,
Chr01	6576234	6582452	TCONS_00009816	0	-	6576234	6582452	0	4	1145,236,237,386,	0,1262,2320,5832,
Chr01	6594244	6598897	TCONS_00009830	0	-	6594244	6598897	0	1	4653,	0,
Chr01	6610264	6619389	TCONS_00009832	0	-	6610264	6619389	0	3	4889,1900,2115,	0,4981,7010,
Chr01	6613727	6616077	TCONS_00001315	0	+	6613727	6616077	0	3	1426,614,5,	0,1518,2345,
Chr01	6652071	6653776	TCONS_00001318	0	+	6652071	6653776	0	2	595,1028,	0,677,
Chr01	6830467	6833124	TCONS_00009891	0	-	6830467	6833124	0	2	1677,203,	0,2454,
Chr01	6830467	6833062	TCONS_00009888	0	-	6830467	6833062	0	2	1677,333,	0,2262,
Chr01	6830467	6833110	TCONS_00009889	0	-	6830467	6833110	0	3	467,63,189,	0,1614,2454,
Chr01	6839988	6841043	TCONS_00009893	0	-	6839988	6841043	0	1	1055,	0,
Chr01	6854203	6854473	TCONS_00001379	0	+	6854203	6854473	0	1	270,	0,
Chr01	7016510	7017221	TCONS_00001433	0	+	7016510	7017221	0	1	711,	0,
Chr01	7068090	7068379	TCONS_00001448	0	+	7068090	7068379	0	1	289,	0,
Chr01	7167074	7174125	TCONS_00009946	0	-	7167074	7174125	0	2	1578,158,	0,6893,
Chr01	7168175	7170380	TCONS_00001468	0	+	7168175	7170380	0	1	2205,	0,
Chr01	7170554	7174332	TCONS_00001469	0	+	7170554	7174332	0	1	3778,	0,
Chr01	7182655	7184099	TCONS_00009949	0	-	7182655	7184099	0	1	1444,	0,
Chr01	7309432	7309755	TCONS_00009963	0	-	7309432	7309755	0	1	323,	0,
Chr01	7311216	7312982	TCONS_00009964	0	-	7311216	7312982	0	1	1766,	0,
Chr01	7338358	7339705	TCONS_00001527	0	+	7338358	7339705	0	1	1347,	0,
Chr01	7342287	7342925	TCONS_00001528	0	+	7342287	7342925	0	1	638,	0,
Chr01	7382943	7385821	TCONS_00001545	0	+	7382943	7385821	0	1	2878,	0,
Chr01	7382943	7385821	TCONS_00001543	0	+	7382943	7385821	0	2	341,2256,	0,622,
Chr01	7382943	7385821	TCONS_00001544	0	+	7382943	7385821	0	3	341,93,1312,	0,622,1566,
Chr01	7383515	7385821	TCONS_00001546	0	+	7383515	7385821	0	2	1101,844,	0,1462,
Chr01	7418047	7423899	TCONS_00010007	0	-	7418047	7423899	0	8	1224,226,321,192,235,115,219,119,	0,2167,2650,3048,3363,5166,5424,5733,
Chr01	7418047	7423899	TCONS_00010006	0	-	7418047	7423899	0	8	1224,226,321,192,235,115,144,119,	0,2167,2650,3048,3363,5166,5424,5733,
Chr01	7418047	7423899	TCONS_00010005	0	-	7418047	7423899	0	8	1224,226,321,192,235,115,139,119,	0,2167,2650,3048,3363,5166,5429,5733,
Chr01	7418047	7423899	TCONS_00010008	0	-	7418047	7423899	0	6	2971,95,235,115,219,119,	0,3145,3363,5166,5424,5733,
Chr01	7493340	7497235	TCONS_00001571	0	+	7493340	7497235	0	2	373,3331,	0,564,
Chr01	7521569	7525970	TCONS_00001579	0	+	7521569	7525970	0	8	1625,151,100,96,34,122,92,1295,	0,1721,2069,2251,2420,2615,2859,3106,
Chr01	7567758	7568587	TCONS_00001586	0	+	7567758	7568587	0	1	829,	0,
Chr01	7592102	7594240	TCONS_00010054	0	-	7592102	7594240	0	1	2138,	0,
Chr01	7594605	7596083	TCONS_00010055	0	-	7594605	7596083	0	1	1478,	0,
Chr01	7596236	7602786	TCONS_00010056	0	-	7596236	7602786	0	1	6550,	0,
Chr01	7602938	7606521	TCONS_00010057	0	-	7602938	7606521	0	1	3583,	0,
Chr01	7628364	7629221	TCONS_00010060	0	-	7628364	7629221	0	1	857,	0,
Chr01	7635037	7636426	TCONS_00001597	0	+	7635037	7636426	0	1	1389,	0,
Chr01	7649124	7650776	TCONS_00001602	0	+	7649124	7650776	0	2	68,621,	0,1031,
Chr01	7654537	7656830	TCONS_00010068	0	-	7654537	7656830	0	3	898,124,175,	0,1908,2118,
Chr01	7681809	7685357	TCONS_00010082	0	-	7681809	7685357	0	2	2606,423,	0,3125,
Chr01	7684574	7685357	TCONS_00010083	0	-	7684574	7685357	0	1	783,	0,
Chr01	7784610	7789272	TCONS_00010094	0	-	7784610	7789272	0	10	863,225,668,64,464,103,63,180,93,205,	0,944,1258,2553,2804,3432,3635,3782,4055,4457,
Chr01	7784610	7789272	TCONS_00010092	0	-	7784610	7789272	0	9	863,225,1359,127,261,103,63,184,205,	0,944,1258,2804,3007,3432,3635,3782,4457,
Chr01	7784610	7789272	TCONS_00010093	0	-	7784610	7789272	0	9	863,225,121,883,129,74,533,184,205,	0,944,1258,1734,2804,3009,3165,3782,4457,
Chr01	7835045	7835417	TCONS_00010108	0	-	7835045	7835417	0	1	372,	0,
Chr01	7839002	7842545	TCONS_00001637	0	+	7839002	7842545	0	5	278,79,115,826,227,	0,976,1202,2289,3316,
Chr01	7839029	7842545	TCONS_00001638	0	+	7839029	7842545	0	4	1028,478,127,227,	0,1175,2961,3289,
Chr01	7866212	7866653	TCONS_00001643	0	+	7866212	7866653	0	1	441,	0,
Chr01	7879475	7882827	TCONS_00010121	0	-	7879475	7882827	0	3	2159,461,421,	0,2290,2931,
Chr01	7895449	7895821	TCONS_00001645	0	+	7895449	7895821	0	1	372,	0,
Chr01	7895466	7895843	TCONS_00010124	0	-	7895466	7895843	0	1	377,	0,
Chr01	8051523	8052172	TCONS_00001655	0	+	8051523	8052172	0	1	649,	0,
Chr01	8221273	8222414	TCONS_00010193	0	-	8221273	8222414	0	1	1141,	0,
Chr01	8247271	8250670	TCONS_00001682	0	+	8247271	8250670	0	4	61,296,259,405,	0,347,2634,2994,
Chr01	8267936	8268819	TCONS_00010196	0	-	8267936	8268819	0	1	883,	0,
Chr01	8308117	8308820	TCONS_00001704	0	+	8308117	8308820	0	1	703,	0,
Chr01	8318534	8319422	TCONS_00001706	0	+	8318534	8319422	0	1	888,	0,
Chr01	8389167	8390526	TCONS_00001721	0	+	8389167	8390526	0	1	1359,	0,
Chr01	8422856	8425368	TCONS_00010227	0	-	8422856	8425368	0	2	455,139,	0,2373,
Chr01	8442912	8447676	TCONS_00010231	0	-	8442912	8447676	0	3	1361,1608,491,	0,1806,4273,
Chr01	8442912	8447781	TCONS_00010232	0	-	8442912	8447781	0	3	1888,175,596,	0,3239,4273,
Chr01	8442912	8447441	TCONS_00010230	0	-	8442912	8447441	0	2	1888,1290,	0,3239,
Chr01	8491377	8495697	TCONS_00001729	0	+	8491377	8495697	0	2	3754,461,	0,3859,
Chr01	8535587	8536522	TCONS_00001734	0	+	8535587	8536522	0	1	935,	0,
Chr01	8547244	8549587	TCONS_00001735	0	+	8547244	8549587	0	2	418,1839,	0,504,
Chr01	8562087	8564177	TCONS_00010270	0	-	8562087	8564177	0	3	1269,42,221,	0,1735,1869,
Chr01	8617578	8620407	TCONS_00001738	0	+	8617578	8620407	0	3	942,661,993,	0,1099,1836,
Chr01	8667431	8668769	TCONS_00010293	0	-	8667431	8668769	0	1	1338,	0,
Chr01	8745217	8751008	TCONS_00001782	0	+	8745217	8751008	0	4	241,199,44,464,	0,2962,3470,5327,
Chr01	8772667	8773579	TCONS_00001795	0	+	8772667	8773579	0	2	538,251,	0,661,
Chr01	8778273	8782287	TCONS_00001796	0	+	8778273	8782287	0	8	368,93,79,79,126,252,138,747,	0,490,974,1149,1619,2010,2573,3267,
Chr01	8778273	8782287	TCONS_00001798	0	+	8778273	8782287	0	6	368,93,79,598,701,747,	0,490,974,1149,2010,3267,
Chr01	8778273	8782287	TCONS_00001797	0	+	8778273	8782287	0	7	368,93,79,596,59,138,747,	0,490,974,1149,2010,2573,3267,
Chr01	8778313	8782287	TCONS_00001799	0	+	8778313	8782287	0	7	328,93,79,79,380,701,747,	0,450,934,1109,1325,1970,3227,
Chr01	8778347	8782287	TCONS_00001800	0	+	8778347	8782287	0	8	310,77,79,598,40,135,138,747,	0,432,900,1075,1936,2053,2499,3193,
Chr01	8778348	8782287	TCONS_00001802	0	+	8778348	8782287	0	6	293,93,79,79,45,1887,	0,415,899,1074,1935,2052,
Chr01	8778348	8782287	TCONS_00001803	0	+	8778348	8782287	0	6	293,93,79,1113,138,747,	0,415,899,1074,2498,3192,
Chr01	8778348	8782287	TCONS_00001801	0	+	8778348	8782287	0	5	293,93,79,1562,747,	0,415,899,1074,3192,
Chr01	8778354	8782287	TCONS_00001805	0	+	8778354	8782287	0	7	287,563,596,40,135,138,747,	0,409,1068,1929,2046,2492,3186,
Chr01	8778354	8782287	TCONS_00001804	0	+	8778354	8782287	0	5	287,93,79,79,2649,	0,409,893,1068,1284,
Chr01	8851673	8859703	TCONS_00001825	0	+	8851673	8859703	0	17	40,291,66,63,471,133,43,49,94,53,78,103,93,67,67,54,792,	0,61,789,1742,2261,3286,3522,3707,4505,4684,5534,5848,6027,6591,6915,7069,7238,
[truncated: 12,858 more rows]

## Sheet: mh63_circRNA
ciri_circ1000,exp_circ821	Chr03	37912671	37913721	-	OsMH_03G0600100	exon
[truncated: 5,121 more rows]

[truncated: 2 more sheets: zs97_circRNA, sy63_circRNA]
